# Supplementary material for: Insights into the Role of VPS39 and Its Interaction with CP204L and A137R in ASFV Infection
Source: Viruses. 2024 Sep 17;16(9):1478. doi: 10.3390/v16091478 (PMC11437485; doi:10.3390/v16091478)
Supplement: Supplementary file 1 [file viruses-16-01478-s001.zip]

Archive with 1 entries (1 files):
- viruses-3151174-supplementary.xlsx
