# Supplementary material for: Insights into the Role of VPS39 and Its Interaction with CP204L and A137R in ASFV Infection
Source: Viruses. 2024 Sep 17;16(9):1478. doi: 10.3390/v16091478 (PMC11437485; doi:10.3390/v16091478)
Supplement: Supplementary file 1 [file viruses-16-01478-s001.zip › viruses-3151174-supplementary.xlsx]

## Sheet: Table legends
Column header	Description
Ensembl gene ID S.scrofa	Gene identifier; source: Ensembl; organism: Sus scrofa
Ensembl gene ID H.sapiens	Gene identifier; source: Ensembl; organism: Homo sapiens
Ensembl protein ID	Protein identifier; source: Ensembl; organism: Homo sapiens
Gene symbol	Gene symbol; source: HGNC; organism: Homo sapiens
Protein name	Protein name for accession_number from FASTA sequence database searched
Protein abundance	Estimated with iBAQ (intensity Based Absolute Quantification)
	This corresponds to the sum of all peptides intensities divided by the number of theoretical tryptic peptides of a protein.
Score	Reliability of protein identification (MaxQuant score)
Sequence coverage [%]	Percentage of the sequence covered by the identified peptides of the best protein sequence contained in the group
Term ID	ID of the annotation term
Term source	Source database of the annotation term
Term name	Name of the term
̶ log10 p.adjust	(-log10) p-value of the statistical test
Gene ID	Identifiers of genes annotated to the term
Gene in term	Number of the annotated genes
Parent term	Less specific terms one hiearchy level up associated to each GO term
Cluster	Group of genes that have the same parent term
Complex name	Name of the protein complex; source: EBI Complex Portal; organism: Homo sapiens
ComplexAc	Complex identifier; source: EBI Complex Portal; organism: Homo sapiens
Complex function	Complex function; source: EBI Complex Portal

## Sheet: S1A_Background_proteins
Table S1A: List of background proteins for pulldown experiments with VPS39-GFP in ASFV-infected cells
The background list consists of proteins identified in GFP-negative controls in this study (minimum 2 unique peptides in 2 out of 4 replicates).
Ensembl gene ID Sus scrofa	Ensembl protein ID Sus scrofa	Ensembl gene ID Homo sapiens	Gene symbol	Protein name	Protein is GFP_background?
					YES/NO
CAD2068339	-	-	KP177R	Inner membrane protein p22	NO
CAD2068393	-	-	A224L	Inhibitor of apoptosis protein	NO
CAD2068394	-	-	ASFV G ACD 00600	ASFV G ACD 00600 CDS protein	YES
CAD2068395	-	-	A104R	Viral histone-like protein	YES
CAD2068398	-	-	A151R	Protein A151R	NO
CAD2068404	-	-	A137R	Structural protein A137R	NO
CAD2068405	-	-	F317L	Uncharacterized protein F317L	NO
CAD2068406	-	-	F334L	Ribonucleoside-diphosphate reductase small chain	NO
CAD2068407	-	-	F778R	Ribonucleoside-diphosphate reductase large subunit	YES
CAD2068408	-	-	F165R	Uncharacterized protein F165R	YES
CAD2068410	-	-	K205R	Uncharacterized protein K205R	NO
CAD2068413	-	-	K145R	Uncharacterized protein K145R	NO
CAD2068415	-	-	EP1242L	DNA-directed RNA polymerase RPB2 homolog	NO
CAD2068417	-	-	EP424R	Probable methyltransferase EP424R	NO
CAD2068423	-	-	M448R	Uncharacterized protein M448R	NO
CAD2068429	-	-	C475L	Putative poly(A) polymerase catalytic subunit	YES
CAD2068433	-	-	C962R	Putative primase C962R	YES
CAD2068438	-	-	B438L	Minor capsid protein p49	YES
CAD2068440	-	-	B475L	Uncharacterized protein B475L	NO
CAD2068441	-	-	B354L	Uncharacterized protein B354L	YES
CAD2068442	-	-	B602L	Protein B602L	YES
CAD2068444	-	-	B646L	Hexon protein p72	YES
CAD2068445	-	-	B125R	Uncharacterized protein B125R	YES
CAD2068447	-	-	B407L	Uncharacterized protein B407L	YES
CAD2068454	-	-	CP2475L	Polyprotein pp220	YES
CAD2068455	-	-	CP204L	Phosphoprotein p30	NO
CAD2068456	-	-	CP530R	Polyprotein pp62	YES
CAD2068458	-	-	CP312R	Uncharacterized protein CP312R	YES
CAD2068464	-	-	D205R	DNA-directed RNA polymerase RPB5 homolog	YES
CAD2068468	-	-	D1133L	Early transcription factor large subunit homolog	NO
CAD2068471	-	-	D345L	Protein D345L	NO
CAD2068473	-	-	S273R	Cysteine protease S273R	YES
CAD2068483	-	-	Q706L	Termination factor NPH-I homolog	NO
CAD2068486	-	-	E184L	Uncharacterized protein E184L	NO
CAD2068487	-	-	E183L	Inner membrane protein p54	YES
CAD2068489	-	-	E301R	Uncharacterized protein E301R	YES
CAD2068490	-	-	E146L	Uncharacterized protein E146L	YES
CAD2068500	-	-	I243L	Transcription factor TFIIS homolog	YES
CAD2068503	-	-	I215L	Ubiquitin-conjugating enzyme E2	NO
CAD2068515	-	-	I9R	I9R	NO
CAD2068518	-	-	MGF360-18R	MGF360-18R	NO
CAD2068520	-	-	DP96R	TBK1 inhibitor DP96R	YES
ENSSSCP00000000049	ENSSSCG00000000045	ENSG00000184983	NDUFA6	NADH:ubiquinone oxidoreductase subunit A6	NO
ENSSSCP00000000070	ENSSSCG00000000064	ENSG00000100412	ACO2	aconitase 2	YES
ENSSSCP00000000101	ENSSSCG00000000097	ENSG00000100216	TOMM22	translocase of outer mitochondrial membrane 22	NO
ENSSSCP00000000122	ENSSSCG00000000118	ENSG00000100139	MICALL1	MICAL like 1	NO
ENSSSCP00000000165	ENSSSCG00000000158	ENSG00000100220	RTCB	RNA 2',3'-cyclic phosphate and 5'-OH ligase	YES
ENSSSCP00000000178	ENSSSCG00000000171	ENSG00000136026	CKAP4	cytoskeleton associated protein 4	NO
ENSSSCP00000000304	ENSSSCG00000000288	ENSG00000135486	HNRNPA1	heterogeneous nuclear ribonucleoprotein A1	NO
ENSSSCP00000000306	ENSSSCG00000000290	ENSG00000111481	COPZ1	COPI coat complex subunit zeta 1	NO
ENSSSCP00000000402	ENSSSCG00000039506	ENSG00000092841	MYL6	myosin light chain 6	YES
ENSSSCP00000000432	ENSSSCG00000000405	ENSG00000110955	ATP5F1B	ATP synthase F1 subunit beta	NO
ENSSSCP00000000527	ENSSSCG00000000496	ENSG00000166226	CCT2	chaperonin containing TCP1 subunit 2	YES
ENSSSCP00000000558	ENSSSCG00000000528	ENSG00000057294	PKP2	plakophilin 2	YES
ENSSSCP00000000606	ENSSSCG00000000576	-	-	-	NO
ENSSSCP00000000740	ENSSSCG00000000694	ENSG00000111640	GAPDH	glyceraldehyde-3-phosphate dehydrogenase	NO
ENSSSCP00000000930	ENSSSCG00000000870	ENSG00000120805	ARL1	ADP ribosylation factor like GTPase 1	NO
ENSSSCP00000000949	ENSSSCG00000000886	ENSG00000075415	SLC25A3	solute carrier family 25 member 3	NO
ENSSSCP00000000954	ENSSSCG00000000891	ENSG00000111144	LTA4H	leukotriene A4 hydrolase	YES
ENSSSCP00000000958	ENSSSCG00000000895	ENSG00000139343	SNRPF	small nuclear ribonucleoprotein polypeptide F	NO
ENSSSCP00000000968	ENSSSCG00000000905	ENSG00000184752	NDUFA12	NADH:ubiquinone oxidoreductase subunit A12	NO
ENSSSCP00000001070	ENSSSCG00000001000	ENSG00000198721	ECI2	enoyl-CoA delta isomerase 2	NO
ENSSSCP00000001080	ENSSSCG00000001010	ENSG00000124535	WRNIP1	WRN helicase interacting protein 1	NO
ENSSSCP00000001096	ENSSSCG00000001025	ENSG00000096696	DSP	desmoplakin	NO
ENSSSCP00000001145	ENSSSCG00000001075	ENSG00000124795	DEK	DEK proto-oncogene	NO
ENSSSCP00000001170	ENSSSCG00000001100	ENSG00000079691	CARMIL1	capping protein regulator and myosin 1 linker 1	NO
ENSSSCP00000001459	ENSSSCG00000001379	ENSG00000196230	TUBB	tubulin beta class I	YES
ENSSSCP00000001517	ENSSSCG00000001420	ENSG00000204371	EHMT2	euchromatic histone lysine methyltransferase 2	NO
ENSSSCP00000001631	ENSSSCG00000001502	ENSG00000231500	RPS18	ribosomal protein S18	NO
ENSSSCP00000001634	ENSSSCG00000001505	ENSG00000204220	PFDN6	prefoldin subunit 6	NO
ENSSSCP00000001639	ENSSSCG00000001510	ENSG00000237649	KIFC1	kinesin family member C1	NO
ENSSSCP00000001680	ENSSSCG00000001543	ENSG00000198755	RPL10A	ribosomal protein L10a [Source:HGNC Symbol	NO
ENSSSCP00000001699	ENSSSCG00000001564	ENSG00000112081	SRSF3	serine and arginine rich splicing factor 3	YES
ENSSSCP00000001793	ENSSSCG00000001654	ENSG00000112640	PPP2R5D	protein phosphatase 2 regulatory subunit B'delta	NO
ENSSSCP00000001803	ENSSSCG00000001659	ENSG00000137171	KLC4	kinesin light chain 4	NO
ENSSSCP00000001861	ENSSSCG00000001708	ENSG00000096401	CDC5L	cell division cycle 5 like	NO
ENSSSCP00000001984	ENSSSCG00000001814	ENSG00000140575	IQGAP1	IQ motif containing GTPase activating protein 1	NO
ENSSSCP00000002024	ENSSSCG00000001850	ENSG00000242498	ARPIN	actin related protein 2/3 complex inhibitor [Source:HGNC Symbol	NO
ENSSSCP00000002154	ENSSSCG00000001973	ENSG00000092108	SCFD1	sec1 family domain containing 1	NO
ENSSSCP00000002493	ENSSSCG00000002296	ENSG00000072042	RDH11	retinol dehydrogenase 11	NO
ENSSSCP00000002548	ENSSSCG00000002349	ENSG00000177465	ACOT4	acyl-CoA thioesterase 4	YES
ENSSSCP00000002581	ENSSSCG00000002381	ENSG00000119638	NEK9	NIMA related kinase 9	NO
ENSSSCP00000002608	ENSSSCG00000002406	ENSG00000100591	AHSA1	activator of HSP90 ATPase activity 1	NO
ENSSSCP00000002614	ENSSSCG00000002412	ENSG00000140022	STON2	stonin 2	NO
ENSSSCP00000002616	ENSSSCG00000002414	ENSG00000071537	SEL1L	SEL1L adaptor subunit of ERAD E3 ubiquitin ligase	NO
ENSSSCP00000002634	ENSSSCG00000002433	ENSG00000100764	PSMC1	proteasome 26S subunit, ATPase 1	NO
ENSSSCP00000002654	ENSSSCG00000002452	ENSG00000100600	LGMN	legumain	NO
ENSSSCP00000002703	ENSSSCG00000002496	ENSG00000182512	GLRX5	glutaredoxin 5	NO
ENSSSCP00000002902	ENSSSCG00000002688	ENSG00000197943	PLCG2	phospholipase C gamma 2	NO
ENSSSCP00000002919	ENSSSCG00000002704	ENSG00000065427	KARS1	lysyl-tRNA synthetase 1	YES
ENSSSCP00000002927	ENSSSCG00000002712	ENSG00000166816	LDHD	lactate dehydrogenase D	NO
ENSSSCP00000002938	ENSSSCG00000002723	ENSG00000090861	AARS1	alanyl-tRNA synthetase 1	NO
ENSSSCP00000002945	ENSSSCG00000002729	ENSG00000103043	VAC14	VAC14 component of PIKFYVE complex	NO
ENSSSCP00000002974	ENSSSCG00000033944	ENSG00000103018	CYB5B	cytochrome b5 type B	NO
ENSSSCP00000002990	ENSSSCG00000002771	ENSG00000038358	EDC4	enhancer of mRNA decapping 4	NO
ENSSSCP00000003066	ENSSSCG00000002846	ENSG00000069345	DNAJA2	DnaJ heat shock protein family (Hsp40) member A2	NO
ENSSSCP00000003072	ENSSSCG00000002852	ENSG00000166289	PLEKHF1	pleckstrin homology and FYVE domain containing 1	NO
ENSSSCP00000003276	ENSSSCG00000029070	ENSG00000079462	PAFAH1B3	platelet activating factor acetylhydrolase 1b catalytic subunit 3	NO
ENSSSCP00000003344	ENSSSCG00000003089	ENSG00000130204	TOMM40	translocase of outer mitochondrial membrane 40	NO
ENSSSCP00000003349	ENSSSCG00000003093	ENSG00000125755	SYMPK	symplekin scaffold protein	NO
ENSSSCP00000003432	ENSSSCG00000003165	ENSG00000142534	RPS11	ribosomal protein S11	NO
ENSSSCP00000003724	ENSSSCG00000003433	ENSG00000083444	PLOD1	procollagen-lysine,2-oxoglutarate 5-dioxygenase 1 [Source:HGNC Symbol	NO
ENSSSCP00000003786	ENSSSCG00000003488	ENSG00000127481	UBR4	ubiquitin protein ligase E3 component n-recognin 4	NO
ENSSSCP00000003833	ENSSSCG00000003531	ENSG00000004487	KDM1A	lysine demethylase 1A	NO
ENSSSCP00000003862	ENSSSCG00000003559	ENSG00000117713	ARID1A	AT-rich interaction domain 1A	NO
ENSSSCP00000003916	ENSSSCG00000003612	-	-	-	NO
ENSSSCP00000003941	ENSSSCG00000029954	ENSG00000054118	THRAP3	thyroid hormone receptor associated protein 3	YES
ENSSSCP00000003948	ENSSSCG00000003643	ENSG00000183431	SF3A3	splicing factor 3a subunit 3	NO
ENSSSCP00000003949	ENSSSCG00000003644	ENSG00000183386	FHL3	four and a half LIM domains 3	NO
ENSSSCP00000003959	ENSSSCG00000003654	ENSG00000127603	MACF1	microtubule actin crosslinking factor 1 [Source:HGNC Symbol	NO
ENSSSCP00000003976	ENSSSCG00000003672	ENSG00000131236	CAP1	cyclase associated actin cytoskeleton regulatory protein 1	YES
ENSSSCP00000003989	ENSSSCG00000038826	ENSG00000178127	NDUFV2	NADH:ubiquinone oxidoreductase core subunit V2	NO
ENSSSCP00000004014	ENSSSCG00000003707	ENSG00000141458	NPC1	NPC intracellular cholesterol transporter 1	NO
ENSSSCP00000004109	ENSSSCG00000003798	ENSG00000142864	SERBP1	SERPINE1 mRNA binding protein 1	YES
ENSSSCP00000004197	ENSSSCG00000003885	ENSG00000162368	CMPK1	cytidine/uridine monophosphate kinase 1	NO
ENSSSCP00000004218	ENSSSCG00000003903	ENSG00000173660	UQCRH	ubiquinol-cytochrome c reductase hinge protein	NO
ENSSSCP00000004246	ENSSSCG00000003930	ENSG00000142937	RPS8	ribosomal protein S8	NO
ENSSSCP00000004324	ENSSSCG00000004002	ENSG00000083845	RPS5	ribosomal protein S5	NO
ENSSSCP00000004374	ENSSSCG00000004048	ENSG00000120438	TCP1	t-complex 1	YES
ENSSSCP00000004385	ENSSSCG00000004058	ENSG00000092820	EZR	ezrin	YES
ENSSSCP00000004436	ENSSSCG00000004103	ENSG00000120265	PCMT1	protein-L-isoaspartate (D-aspartate) O-methyltransferase	YES
ENSSSCP00000004472	ENSSSCG00000004140	ENSG00000009844	VTA1	vesicle trafficking 1	NO
ENSSSCP00000004510	ENSSSCG00000004177	ENSG00000112306	RPS12	ribosomal protein S12	YES
ENSSSCP00000004530	ENSSSCG00000004195	ENSG00000118520	ARG1	arginase 1	NO
ENSSSCP00000004756	ENSSSCG00000004408	ENSG00000135587	SMPD2	sphingomyelin phosphodiesterase 2	NO
ENSSSCP00000004833	ENSSSCG00000004480	ENSG00000112695	COX7A2	cytochrome c oxidase subunit 7A2	NO
ENSSSCP00000004843	ENSSSCG00000004489	-	-	-	NO
ENSSSCP00000004854	ENSSSCG00000004499	ENSG00000152234	ATP5F1A	ATP synthase F1 subunit alpha	NO
ENSSSCP00000004860	ENSSSCG00000004505	ENSG00000175387	SMAD2	SMAD family member 2	NO
ENSSSCP00000004896	ENSSSCG00000004541	ENSG00000066926	FECH	ferrochelatase	NO
ENSSSCP00000004988	ENSSSCG00000004629	ENSG00000140280	LYSMD2	LysM domain containing 2	NO
ENSSSCP00000005064	ENSSSCG00000004700	ENSG00000167004	PDIA3	protein disulfide isomerase family A member 3	YES
ENSSSCP00000005101	ENSSSCG00000004731	ENSG00000166887	VPS39	VPS39 subunit of HOPS complex	NO
ENSSSCP00000005123	ENSSSCG00000004751	ENSG00000187446	CHP1	calcineurin like EF-hand protein 1	NO
ENSSSCP00000005241	ENSSSCG00000004870	ENSG00000133313	CNDP2	carnosine dipeptidase 2	YES
ENSSSCP00000005264	ENSSSCG00000004893	ENSG00000119541	VPS4B	vacuolar protein sorting 4 homolog B	NO
ENSSSCP00000005265	ENSSSCG00000004894	ENSG00000206075	SERPINB5	serpin family B member 5	YES
ENSSSCP00000005280	ENSSSCG00000004908	ENSG00000074695	LMAN1	lectin, mannose binding 1	NO
ENSSSCP00000005492	ENSSSCG00000005110	ENSG00000054654	SYNE2	spectrin repeat containing nuclear envelope protein 2	NO
ENSSSCP00000005522	ENSSSCG00000005135	ENSG00000099810	MTAP	methylthioadenosine phosphorylase	YES
ENSSSCP00000005557	ENSSSCG00000005169	ENSG00000137154	RPS6	ribosomal protein S6	YES
ENSSSCP00000005603	ENSSSCG00000005212	ENSG00000107020	PLGRKT	plasminogen receptor with a C-terminal lysine	NO
ENSSSCP00000005613	ENSSSCG00000005222	ENSG00000106688	SLC1A1	solute carrier family 1 member 1	NO
ENSSSCP00000005627	ENSSSCG00000005235	ENSG00000107104	KANK1	KN motif and ankyrin repeat domains 1	NO
ENSSSCP00000005639	ENSSSCG00000005247	ENSG00000119139	TJP2	tight junction protein 2	YES
ENSSSCP00000005692	ENSSSCG00000005300	ENSG00000165280	VCP	valosin containing protein	YES
ENSSSCP00000005759	ENSSSCG00000005366	ENSG00000136937	NCBP1	nuclear cap binding protein subunit 1	NO
ENSSSCP00000005768	ENSSSCG00000005375	ENSG00000106789	CORO2A	coronin 2A	NO
ENSSSCP00000005863	ENSSSCG00000005466	ENSG00000119314	PTBP3	polypyrimidine tract binding protein 3	YES
ENSSSCP00000005864	ENSSSCG00000005467	ENSG00000119471	HSDL2	hydroxysteroid dehydrogenase like 2	YES
ENSSSCP00000006016	ENSSSCG00000005615	ENSG00000187024	PTRH1	peptidyl-tRNA hydrolase 1 homolog	NO
ENSSSCP00000006036	ENSSSCG00000022655	ENSG00000148334	PTGES2	prostaglandin E synthase 2	NO
ENSSSCP00000006058	ENSSSCG00000005654	ENSG00000197694	SPTAN1	spectrin alpha, non-erythrocytic 1	YES
ENSSSCP00000006303	ENSSSCG00000005895	ENSG00000213563	C8orf82	chromosome 8 open reading frame 82	NO
ENSSSCP00000006334	ENSSSCG00000005925	ENSG00000178896	EXOSC4	exosome component 4	NO
ENSSSCP00000006387	ENSSSCG00000005979	ENSG00000104537	ANXA13	annexin A13	NO
ENSSSCP00000006424	ENSSSCG00000006014	ENSG00000164754	RAD21	RAD21 cohesin complex component	NO
ENSSSCP00000006426	ENSSSCG00000006016	ENSG00000147677	EIF3H	eukaryotic translation initiation factor 3 subunit H	NO
ENSSSCP00000006446	ENSSSCG00000006033	ENSG00000104408	EIF3E	eukaryotic translation initiation factor 3 subunit E	NO
ENSSSCP00000006461	ENSSSCG00000006051	ENSG00000164932	CTHRC1	collagen triple helix repeat containing 1	NO
ENSSSCP00000006478	ENSSSCG00000027587	ENSG00000104450	SPAG1	sperm associated antigen 1	NO
ENSSSCP00000006536	ENSSSCG00000006127	ENSG00000104320	NBN	nibrin	NO
ENSSSCP00000006620	ENSSSCG00000006209	ENSG00000175073	VCPIP1	valosin containing protein interacting protein 1	NO
ENSSSCP00000006631	ENSSSCG00000006220	ENSG00000104442	ARMC1	armadillo repeat containing 1	NO
ENSSSCP00000006686	ENSSSCG00000006273	ENSG00000104738	MCM4	minichromosome maintenance complex component 4	NO
ENSSSCP00000006718	ENSSSCG00000006301	ENSG00000143155	TIPRL	TOR signaling pathway regulator [Source:HGNC Symbol	NO
ENSSSCP00000006786	ENSSSCG00000006366	-	-	-	YES
ENSSSCP00000006809	ENSSSCG00000006386	ENSG00000122218	COPA	COPI coat complex subunit alpha	NO
ENSSSCP00000006893	ENSSSCG00000006468	ENSG00000143321	HDGF	heparin binding growth factor	NO
ENSSSCP00000006947	ENSSSCG00000006520	ENSG00000116521	SCAMP3	secretory carrier membrane protein 3	NO
ENSSSCP00000006968	ENSSSCG00000006539	ENSG00000160691	SHC1	SHC adaptor protein 1	NO
ENSSSCP00000006998	ENSSSCG00000006564	ENSG00000143545	RAB13	RAB13, member RAS oncogene family	NO
ENSSSCP00000007012	ENSSSCG00000006578	ENSG00000196154	S100A4	S100 calcium binding protein A4	YES
ENSSSCP00000007085	ENSSSCG00000006644	ENSG00000143418	CERS2	ceramide synthase 2 [Source:HGNC Symbol	NO
ENSSSCP00000007110	ENSSSCG00000006667	ENSG00000178096	BOLA1	bolA family member 1	NO
ENSSSCP00000007163	ENSSSCG00000006717	ENSG00000092621	PHGDH	phosphoglycerate dehydrogenase	NO
ENSSSCP00000007226	ENSSSCG00000006775	ENSG00000116489	CAPZA1	capping actin protein of muscle Z-line subunit alpha 1	YES
ENSSSCP00000007227	ENSSSCG00000006776	ENSG00000155363	MOV10	Mov10 RISC complex RNA helicase	NO
ENSSSCP00000007235	ENSSSCG00000006783	ENSG00000064703	DDX20	DEAD-box helicase 20	NO
ENSSSCP00000007285	ENSSSCG00000006830	ENSG00000143106	PSMA5	proteasome 20S subunit alpha 5	NO
ENSSSCP00000007303	ENSSSCG00000006848	ENSG00000085491	SLC25A24	solute carrier family 25 member 24	NO
ENSSSCP00000007319	ENSSSCG00000006865	ENSG00000137996	RTCA	RNA 3'-terminal phosphate cyclase	NO
ENSSSCP00000007329	ENSSSCG00000006874	ENSG00000099260	PALMD	palmdelphin	NO
ENSSSCP00000007354	ENSSSCG00000006899	-	-	-	NO
ENSSSCP00000007404	ENSSSCG00000025691	ENSG00000142867	BCL10	BCL10 immune signaling adaptor	NO
ENSSSCP00000007488	ENSSSCG00000007026	-	-	-	NO
ENSSSCP00000007572	ENSSSCG00000007109	ENSG00000088930	XRN2	5'-3' exoribonuclease 2	NO
ENSSSCP00000007635	ENSSSCG00000007173	ENSG00000101365	IDH3B	isocitrate dehydrogenase (NAD(+)) 3 non-catalytic subunit beta	NO
ENSSSCP00000007758	ENSSSCG00000007286	ENSG00000131069	ACSS2	acyl-CoA synthetase short chain family member 2	NO
ENSSSCP00000007918	ENSSSCG00000007431	ENSG00000064601	CTSA	cathepsin A	YES
ENSSSCP00000007956	ENSSSCG00000007469	ENSG00000196396	PTPN1	protein tyrosine phosphatase non-receptor type 1 [Source:HGNC Symbol	NO
ENSSSCP00000007962	ENSSSCG00000034952	ENSG00000000419	DPM1	dolichyl-phosphate mannosyltransferase subunit 1, catalytic	NO
ENSSSCP00000007985	ENSSSCG00000007494	ENSG00000101138	CSTF1	cleavage stimulation factor subunit 1 [Source:HGNC Symbol	YES
ENSSSCP00000008146	ENSSSCG00000007625	ENSG00000130429	ARPC1B	actin related protein 2/3 complex subunit 1B	NO
ENSSSCP00000008216	ENSSSCG00000039962	ENSG00000106211	HSPB1	heat shock protein family B (small) member 1	NO
ENSSSCP00000008332	ENSSSCG00000007803	ENSG00000178952	TUFM	Tu translation elongation factor, mitochondrial	YES
ENSSSCP00000008335	ENSSSCG00000007806	ENSG00000177548	RABEP2	rabaptin, RAB GTPase binding effector protein 2	NO
ENSSSCP00000008441	ENSSSCG00000007907	ENSG00000187555	USP7	ubiquitin specific peptidase 7	NO
ENSSSCP00000008464	ENSSSCG00000007927	ENSG00000118898	PPL	periplakin	NO
ENSSSCP00000008527	ENSSSCG00000007986	ENSG00000103202	NME4	NME/NM23 nucleoside diphosphate kinase 4	NO
ENSSSCP00000008552	ENSSSCG00000008008	ENSG00000103266	STUB1	STIP1 homology and U-box containing protein 1	NO
ENSSSCP00000008585	ENSSSCG00000008038	ENSG00000065054	NHERF2	NHERF family PDZ scaffold protein 2	NO
ENSSSCP00000008628	ENSSSCG00000008079	ENSG00000048828	FAM120A	family with sequence similarity 120A	NO
ENSSSCP00000008683	ENSSSCG00000008132	ENSG00000084090	STARD7	StAR related lipid transfer domain containing 7	NO
ENSSSCP00000008748	ENSSSCG00000008195	ENSG00000135940	COX5B	cytochrome c oxidase subunit 5B	NO
ENSSSCP00000008794	ENSSSCG00000008237	ENSG00000042445	RETSAT	retinol saturase	NO
ENSSSCP00000008819	ENSSSCG00000008261	ENSG00000159399	HK2	hexokinase 2	NO
ENSSSCP00000008865	ENSSSCG00000008303	ENSG00000135624	CCT7	chaperonin containing TCP1 subunit 7	YES
ENSSSCP00000008902	ENSSSCG00000008339	ENSG00000198380	GFPT1	glutamine--fructose-6-phosphate transaminase 1	NO
ENSSSCP00000008921	ENSSSCG00000008358	ENSG00000138071	ACTR2	actin related protein 2	NO
ENSSSCP00000008941	ENSSSCG00000008377	ENSG00000115484	CCT4	chaperonin containing TCP1 subunit 4	YES
ENSSSCP00000008997	ENSSSCG00000008428	ENSG00000095002	MSH2	mutS homolog 2	NO
ENSSSCP00000009072	ENSSSCG00000008508	ENSG00000119812	FAM98A	family with sequence similarity 98 member A	YES
ENSSSCP00000009105	ENSSSCG00000008540	ENSG00000213639	PPP1CB	protein phosphatase 1 catalytic subunit beta	YES
ENSSSCP00000009107	ENSSSCG00000026465	ENSG00000158019	BABAM2	BRISC and BRCA1 A complex member 2	NO
ENSSSCP00000009114	ENSSSCG00000008549	ENSG00000163798	SLC4A1AP	solute carrier family 4 member 1 adaptor protein	NO
ENSSSCP00000009118	ENSSSCG00000008553	ENSG00000138073	PREB	prolactin regulatory element binding	NO
ENSSSCP00000009137	ENSSSCG00000008571	ENSG00000084754	HADHA	hydroxyacyl-CoA dehydrogenase trifunctional multienzyme complex subunit alpha	NO
ENSSSCP00000009188	ENSSSCG00000008619	ENSG00000079785	DDX1	DEAD-box helicase 1	NO
ENSSSCP00000009232	ENSSSCG00000008659	ENSG00000143727	ACP1	acid phosphatase 1	YES
ENSSSCP00000009266	ENSSSCG00000008692	ENSG00000087274	ADD1	adducin 1	NO
ENSSSCP00000009333	ENSSSCG00000008756	ENSG00000109606	DHX15	DEAH-box helicase 15	YES
ENSSSCP00000009470	ENSSSCG00000008878	ENSG00000171497	PPID	peptidylprolyl isomerase D	YES
ENSSSCP00000009482	ENSSSCG00000008890	ENSG00000198498	TMA16	translation machinery associated 16 homolog	NO
ENSSSCP00000009507	ENSSSCG00000008913	ENSG00000163453	IGFBP7	insulin like growth factor binding protein 7	NO
ENSSSCP00000009623	ENSSSCG00000009019	ENSG00000145425	RPS3A	ribosomal protein S3A	NO
ENSSSCP00000009648	ENSSSCG00000009043	ENSG00000164163	ABCE1	ATP binding cassette subfamily E member 1	NO
ENSSSCP00000009705	ENSSSCG00000009096	ENSG00000123737	EXOSC9	exosome component 9	NO
ENSSSCP00000009721	ENSSSCG00000009112	ENSG00000150961	SEC24D	SEC24 homolog D, COPII coat complex component	NO
ENSSSCP00000009796	ENSSSCG00000009186	ENSG00000164024	METAP1	methionyl aminopeptidase 1	NO
ENSSSCP00000009827	ENSSSCG00000009217	ENSG00000118762	PKD2	polycystin 2, transient receptor potential cation channel	YES
ENSSSCP00000010036	ENSSSCG00000009405	ENSG00000136143	SUCLA2	succinate-CoA ligase ADP-forming subunit beta	NO
ENSSSCP00000010275	ENSSSCG00000009625	ENSG00000120913	PDLIM2	PDZ and LIM domain 2	YES
ENSSSCP00000010276	ENSSSCG00000009626	ENSG00000120896	SORBS3	sorbin and SH3 domain containing 3	NO
ENSSSCP00000010279	ENSSSCG00000009628	ENSG00000158941	CCAR2	cell cycle and apoptosis regulator 2	NO
ENSSSCP00000010312	ENSSSCG00000009657	ENSG00000221914	PPP2R2A	protein phosphatase 2 regulatory subunit Balpha	YES
ENSSSCP00000010325	ENSSSCG00000009668	ENSG00000120885	CLU	clusterin	NO
ENSSSCP00000010342	ENSSSCG00000009683	ENSG00000197892	KIF13B	kinesin family member 13B	NO
ENSSSCP00000010375	ENSSSCG00000009716	ENSG00000154447	SH3RF1	SH3 domain containing ring finger 1	NO
ENSSSCP00000010381	ENSSSCG00000029331	ENSG00000129116	PALLD	palladin, cytoskeletal associated protein	NO
ENSSSCP00000010408	ENSSSCG00000009746	-	-	-	YES
ENSSSCP00000010425	ENSSSCG00000009761	ENSG00000196498	NCOR2	nuclear receptor corepressor 2	NO
ENSSSCP00000010448	ENSSSCG00000009786	ENSG00000130787	HIP1R	huntingtin interacting protein 1 related	NO
ENSSSCP00000010570	ENSSSCG00000009904	ENSG00000088986	DYNLL1	dynein light chain LC8-type 1	NO
ENSSSCP00000010572	ENSSSCG00000009906	ENSG00000111786	SRSF9	serine and arginine rich splicing factor 9	YES
ENSSSCP00000010611	ENSSSCG00000009944	ENSG00000110880	CORO1C	coronin 1C	YES
ENSSSCP00000010705	ENSSSCG00000010035	ENSG00000128245	YWHAH	tyrosine 3-monooxygenase/tryptophan 5-monooxygenase activation protein eta	YES
ENSSSCP00000010740	ENSSSCG00000010067	ENSG00000240972	MIF	macrophage migration inhibitory factor	NO
ENSSSCP00000010768	ENSSSCG00000010095	ENSG00000099942	CRKL	CRK like proto-oncogene, adaptor protein	NO
ENSSSCP00000010794	ENSSSCG00000010121	ENSG00000070010	UFD1	ubiquitin recognition factor in ER associated degradation 1	NO
ENSSSCP00000010810	ENSSSCG00000038308	ENSG00000099901	RANBP1	RAN binding protein 1	YES
ENSSSCP00000010879	ENSSSCG00000010203	-	-	-	NO
ENSSSCP00000010887	ENSSSCG00000010211	ENSG00000108091	CCDC6	coiled-coil domain containing 6	NO
ENSSSCP00000010925	ENSSSCG00000010247	ENSG00000165732	DDX21	DExD-box helicase 21	NO
ENSSSCP00000011005	ENSSSCG00000010320	ENSG00000165637	VDAC2	voltage dependent anion channel 2	NO
ENSSSCP00000011016	ENSSSCG00000010330	ENSG00000108179	PPIF	peptidylprolyl isomerase F	NO
ENSSSCP00000011017	ENSSSCG00000010331	ENSG00000122359	ANXA11	annexin A11	NO
ENSSSCP00000011056	ENSSSCG00000010368	ENSG00000148672	GLUD1	glutamate dehydrogenase 1	NO
ENSSSCP00000011090	ENSSSCG00000010401	ENSG00000099290	WASHC2A	WASH complex subunit 2A	NO
ENSSSCP00000011127	ENSSSCG00000010438	-	-	-	NO
ENSSSCP00000011156	ENSSSCG00000010467	ENSG00000095564	BTAF1	B-TFIID TATA-box binding protein associated factor 1	NO
ENSSSCP00000011165	ENSSSCG00000010476	ENSG00000138119	MYOF	myoferlin	NO
ENSSSCP00000011182	ENSSSCG00000010495	ENSG00000059573	ALDH18A1	aldehyde dehydrogenase 18 family member A1	NO
ENSSSCP00000011198	ENSSSCG00000010509	ENSG00000155629	PIK3AP1	phosphoinositide-3-kinase adaptor protein 1	NO
ENSSSCP00000011212	ENSSSCG00000010523	ENSG00000241935	HOGA1	4-hydroxy-2-oxoglutarate aldolase 1	NO
ENSSSCP00000011258	ENSSSCG00000010568	ENSG00000107833	NPM3	nucleophosmin/nucleoplasmin 3	NO
ENSSSCP00000011270	ENSSSCG00000010579	ENSG00000107862	GBF1	golgi brefeldin A resistant guanine nucleotide exchange factor 1	NO
ENSSSCP00000011276	ENSSSCG00000010585	ENSG00000138107	ACTR1A	actin related protein 1A	NO
ENSSSCP00000011300	ENSSSCG00000010606	ENSG00000065613	SLK	STE20 like kinase	NO
ENSSSCP00000011305	ENSSSCG00000022351	ENSG00000148834	GSTO1	glutathione S-transferase omega 1	YES
ENSSSCP00000011314	ENSSSCG00000010620	ENSG00000108039	XPNPEP1	X-prolyl aminopeptidase 1	NO
ENSSSCP00000011319	ENSSSCG00000010625	ENSG00000108055	SMC3	structural maintenance of chromosomes 3	NO
ENSSSCP00000011345	ENSSSCG00000010648	ENSG00000165813	CCDC186	coiled-coil domain containing 186	NO
ENSSSCP00000011364	ENSSSCG00000010665	ENSG00000187164	SHTN1	shootin 1	NO
ENSSSCP00000011378	ENSSSCG00000010679	ENSG00000107581	EIF3A	eukaryotic translation initiation factor 3 subunit A	NO
ENSSSCP00000011385	ENSSSCG00000010686	ENSG00000151929	BAG3	BAG cochaperone 3	NO
ENSSSCP00000011387	ENSSSCG00000010688	ENSG00000197771	MCMBP	minichromosome maintenance complex binding protein	NO
ENSSSCP00000011389	ENSSSCG00000010690	ENSG00000107651	SEC23IP	SEC23 interacting protein	NO
ENSSSCP00000011432	ENSSSCG00000010723	ENSG00000196177	ACADSB	acyl-CoA dehydrogenase short/branched chain	NO
ENSSSCP00000011466	ENSSSCG00000010756	ENSG00000170430	MGMT	O-6-methylguanine-DNA methyltransferase	YES
ENSSSCP00000011485	ENSSSCG00000010773	ENSG00000130640	TUBGCP2	tubulin gamma complex associated protein 2	NO
ENSSSCP00000011511	ENSSSCG00000010798	ENSG00000103365	GGA2	golgi associated, gamma adaptin ear containing, ARF binding protein 2	NO
ENSSSCP00000011538	ENSSSCG00000010823	ENSG00000067704	IARS2	isoleucyl-tRNA synthetase 2, mitochondrial [Source:HGNC Symbol	NO
ENSSSCP00000011596	ENSSSCG00000010877	ENSG00000153187	HNRNPU	heterogeneous nuclear ribonucleoprotein U	YES
ENSSSCP00000011734	ENSSSCG00000011000	ENSG00000086061	DNAJA1	DnaJ heat shock protein family (Hsp40) member A1	NO
ENSSSCP00000011737	ENSSSCG00000011003	ENSG00000165264	NDUFB6	NADH:ubiquinone oxidoreductase subunit B6	NO
ENSSSCP00000011767	ENSSSCG00000011033	ENSG00000026025	VIM	vimentin	YES
ENSSSCP00000011886	ENSSSCG00000011147	-	-	-	NO
ENSSSCP00000011907	ENSSSCG00000011158	ENSG00000067057	PFKP	phosphofructokinase, platelet	NO
ENSSSCP00000011927	ENSSSCG00000011179	ENSG00000114686	MRPL3	mitochondrial ribosomal protein L3	NO
ENSSSCP00000011979	ENSSSCG00000011230	ENSG00000144645	OSBPL10	oxysterol binding protein like 10	NO
ENSSSCP00000012019	ENSSSCG00000011274	ENSG00000168036	CTNNB1	catenin beta 1	NO
ENSSSCP00000012037	ENSSSCG00000011290	ENSG00000181061	HIGD1A	HIG1 hypoxia inducible domain family member 1A	NO
ENSSSCP00000012109	ENSSSCG00000011356	ENSG00000010256	UQCRC1	ubiquinol-cytochrome c reductase core protein 1	NO
ENSSSCP00000012152	ENSSSCG00000011399	ENSG00000114353	GNAI2	G protein subunit alpha i2	NO
ENSSSCP00000012169	ENSSSCG00000011415	ENSG00000114738	MAPKAPK3	MAPK activated protein kinase 3	NO
ENSSSCP00000012248	ENSSSCG00000011494	ENSG00000163636	PSMD6	proteasome 26S subunit, non-ATPase 6	NO
ENSSSCP00000012300	ENSSSCG00000011542	ENSG00000134077	THUMPD3	THUMP domain containing 3	NO
ENSSSCP00000012322	ENSSSCG00000011562	ENSG00000125037	EMC3	ER membrane protein complex subunit 3	NO
ENSSSCP00000012379	ENSSSCG00000011616	ENSG00000181789	COPG1	COPI coat complex subunit gamma 1	NO
ENSSSCP00000012383	ENSSSCG00000011620	ENSG00000175792	RUVBL1	RuvB like AAA ATPase 1	YES
ENSSSCP00000012387	ENSSSCG00000011624	ENSG00000073111	MCM2	minichromosome maintenance complex component 2	NO
ENSSSCP00000012405	ENSSSCG00000011639	ENSG00000144867	SRPRB	SRP receptor subunit beta	NO
ENSSSCP00000012554	ENSSSCG00000011783	ENSG00000145191	EIF2B5	eukaryotic translation initiation factor 2B subunit epsilon	NO
ENSSSCP00000012614	ENSSSCG00000011843	ENSG00000180370	PAK2	p21 (RAC1) activated kinase 2	NO
ENSSSCP00000012639	ENSSSCG00000011867	ENSG00000065534	MYLK	myosin light chain kinase	NO
ENSSSCP00000012697	ENSSSCG00000011916	ENSG00000114573	ATP6V1A	ATPase H+ transporting V1 subunit A	NO
ENSSSCP00000012823	ENSSSCG00000012042	ENSG00000241837	ATP5PO	ATP synthase peripheral stalk subunit OSCP	NO
ENSSSCP00000012833	ENSSSCG00000012053	ENSG00000159231	CBR3	carbonyl reductase 3	NO
ENSSSCP00000012843	ENSSSCG00000012063	ENSG00000157538	VPS26C	VPS26 endosomal protein sorting factor C	NO
ENSSSCP00000012929	ENSSSCG00000012146	ENSG00000047230	CTPS2	CTP synthase 2	NO
ENSSSCP00000012956	ENSSSCG00000012171	ENSG00000123131	PRDX4	peroxiredoxin 4	NO
ENSSSCP00000013057	ENSSSCG00000012270	ENSG00000130985	UBA1	ubiquitin like modifier activating enzyme 1	YES
ENSSSCP00000013238	ENSSSCG00000012440	ENSG00000102144	PGK1	phosphoglycerate kinase 1	YES
ENSSSCP00000013421	ENSSSCG00000012623	ENSG00000005022	SLC25A5	solute carrier family 25 member 5	NO
ENSSSCP00000013531	ENSSSCG00000012727	ENSG00000102081	FMR1	fragile X messenger ribonucleoprotein 1	NO
ENSSSCP00000013592	ENSSSCG00000012783	ENSG00000067829	IDH3G	isocitrate dehydrogenase (NAD(+)) 3 non-catalytic subunit gamma	NO
ENSSSCP00000013654	ENSSSCG00000012844	ENSG00000177542	SLC25A22	solute carrier family 25 member 22	NO
ENSSSCP00000013708	ENSSSCG00000028501	-	-	-	NO
ENSSSCP00000013713	ENSSSCG00000012896	ENSG00000167792	NDUFV1	NADH:ubiquinone oxidoreductase core subunit V1	NO
ENSSSCP00000013721	ENSSSCG00000012904	-	-	-	NO
ENSSSCP00000013737	ENSSSCG00000012920	ENSG00000172725	CORO1B	coronin 1B	NO
ENSSSCP00000013743	ENSSSCG00000012926	ENSG00000173599	PC	pyruvate carboxylase	NO
ENSSSCP00000013856	ENSSSCG00000013029	ENSG00000173113	TRMT112	tRNA methyltransferase activator subunit 11-2	NO
ENSSSCP00000013872	ENSSSCG00000013045	ENSG00000167770	OTUB1	OTU deubiquitinase, ubiquitin aldehyde binding 1	NO
ENSSSCP00000013894	ENSSSCG00000013064	ENSG00000254772	EEF1G	eukaryotic translation elongation factor 1 gamma	YES
ENSSSCP00000013928	ENSSSCG00000013094	ENSG00000167986	DDB1	damage specific DNA binding protein 1	NO
ENSSSCP00000013941	ENSSSCG00000013107	ENSG00000110107	PRPF19	pre-mRNA processing factor 19	NO
ENSSSCP00000014131	ENSSSCG00000013298	ENSG00000110435	PDHX	pyruvate dehydrogenase complex component X	NO
ENSSSCP00000014220	ENSSSCG00000013381	-	-	-	NO
ENSSSCP00000014234	ENSSSCG00000013392	ENSG00000129083	COPB1	COPI coat complex subunit beta 1	NO
ENSSSCP00000014272	ENSSSCG00000013423	ENSG00000065268	WDR18	WD repeat domain 18	NO
ENSSSCP00000014274	ENSSSCG00000013425	ENSG00000099812	MISP	mitotic spindle positioning	NO
ENSSSCP00000014358	ENSSSCG00000013509	ENSG00000167670	CHAF1A	chromatin assembly factor 1 subunit A	NO
ENSSSCP00000014371	ENSSSCG00000013524	ENSG00000174917	MICOS13	mitochondrial contact site and cristae organizing system subunit 13	NO
ENSSSCP00000014385	ENSSSCG00000013539	ENSG00000125651	GTF2F1	general transcription factor IIF subunit 1	NO
ENSSSCP00000014392	ENSSSCG00000013545	ENSG00000104833	TUBB4A	tubulin beta 4A class IVa	NO
ENSSSCP00000014442	ENSSSCG00000013591	ENSG00000104980	TIMM44	translocase of inner mitochondrial membrane 44	NO
ENSSSCP00000014443	ENSSSCG00000013592	ENSG00000066044	ELAVL1	ELAV like RNA binding protein 1	YES
ENSSSCP00000014450	ENSSSCG00000013597	ENSG00000233927	RPS28	ribosomal protein S28	YES
ENSSSCP00000014484	ENSSSCG00000013630	ENSG00000079805	DNM2	dynamin 2	NO
ENSSSCP00000014489	ENSSSCG00000013635	ENSG00000142444	TIMM29	translocase of inner mitochondrial membrane 29	NO
ENSSSCP00000014524	ENSSSCG00000013661	ENSG00000130811	EIF3G	eukaryotic translation initiation factor 3 subunit G	NO
ENSSSCP00000014613	ENSSSCG00000013744	ENSG00000104907	TRMT1	tRNA methyltransferase 1	NO
ENSSSCP00000014630	ENSSSCG00000013761	ENSG00000132024	CC2D1A	coiled-coil and C2 domain containing 1A	NO
ENSSSCP00000014649	ENSSSCG00000013778	ENSG00000099795	NDUFB7	NADH:ubiquinone oxidoreductase subunit B7	NO
ENSSSCP00000014655	ENSSSCG00000013779	ENSG00000123143	PKN1	protein kinase N1	NO
ENSSSCP00000014703	ENSSSCG00000013830	ENSG00000105135	ILVBL	ilvB acetolactate synthase like	NO
ENSSSCP00000014722	ENSSSCG00000013849	ENSG00000167460	TPM4	tropomyosin 4	YES
ENSSSCP00000014780	ENSSSCG00000013900	ENSG00000105647	PIK3R2	phosphoinositide-3-kinase regulatory subunit 2	NO
ENSSSCP00000014785	ENSSSCG00000013905	ENSG00000105701	FKBP8	FKBP prolyl isomerase 8 [Source:HGNC Symbol	NO
ENSSSCP00000014816	ENSSSCG00000013936	-	-	-	NO
ENSSSCP00000014818	ENSSSCG00000013938	ENSG00000167491	GATAD2A	GATA zinc finger domain containing 2A	NO
ENSSSCP00000014873	ENSSSCG00000013988	-	-	-	NO
ENSSSCP00000014903	ENSSSCG00000014016	ENSG00000161011	SQSTM1	sequestosome 1 [Source:HGNC Symbol	NO
ENSSSCP00000014907	ENSSSCG00000014020	ENSG00000127022	CANX	calnexin	NO
ENSSSCP00000014954	ENSSSCG00000014063	ENSG00000164466	SFXN1	sideroflexin 1	NO
ENSSSCP00000015156	ENSSSCG00000014248	ENSG00000113368	LMNB1	lamin B1	YES
ENSSSCP00000015200	ENSSSCG00000014289	ENSG00000164405	UQCRQ	ubiquinol-cytochrome c reductase complex III subunit VII	NO
ENSSSCP00000015203	ENSSSCG00000014292	ENSG00000170606	HSPA4	heat shock protein family A (Hsp70) member 4	YES
ENSSSCP00000015208	ENSSSCG00000014298	ENSG00000113575	PPP2CA	protein phosphatase 2 catalytic subunit alpha	NO
ENSSSCP00000015252	ENSSSCG00000014338	ENSG00000113013	HSPA9	heat shock protein family A (Hsp70) member 9	YES
ENSSSCP00000015288	ENSSSCG00000014371	ENSG00000131495	NDUFA2	NADH:ubiquinone oxidoreductase subunit A2	YES
ENSSSCP00000015499	ENSSSCG00000014569	ENSG00000166441	RPL27A	ribosomal protein L27a	YES
ENSSSCP00000015563	ENSSSCG00000014633	ENSG00000170955	CAVIN3	caveolae associated protein 3	NO
ENSSSCP00000015721	ENSSSCG00000014802	ENSG00000137497	NUMA1	nuclear mitotic apparatus protein 1	NO
ENSSSCP00000015729	ENSSSCG00000014811	ENSG00000165458	INPPL1	inositol polyphosphate phosphatase like 1 [Source:HGNC Symbol	NO
ENSSSCP00000015774	ENSSSCG00000014855	ENSG00000149273	RPS3	ribosomal protein S3	NO
ENSSSCP00000015889	ENSSSCG00000014965	ENSG00000149218	ENDOD1	endonuclease domain containing 1	NO
ENSSSCP00000015923	ENSSSCG00000014998	ENSG00000149313	AASDHPPT	aminoadipate-semialdehyde dehydrogenase-phosphopantetheinyl transferase	NO
ENSSSCP00000016018	ENSSSCG00000046892	-	-	-	NO
ENSSSCP00000016026	ENSSSCG00000036296	ENSG00000118181	RPS25	ribosomal protein S25	YES
ENSSSCP00000016030	ENSSSCG00000015107	ENSG00000160695	VPS11	VPS11 core subunit of CORVET and HOPS complexes	NO
ENSSSCP00000016063	ENSSSCG00000015140	ENSG00000109971	HSPA8	heat shock protein family A (Hsp70) member 8	YES
ENSSSCP00000016231	ENSSSCG00000015305	ENSG00000105793	GTPBP10	GTP binding protein 10	NO
ENSSSCP00000016267	ENSSSCG00000015340	ENSG00000070669	ASNS	asparagine synthetase (glutamine-hydrolyzing)	NO
ENSSSCP00000016338	ENSSSCG00000015411	ENSG00000127947	PTPN12	protein tyrosine phosphatase non-receptor type 12	NO
ENSSSCP00000016352	ENSSSCG00000015422	ENSG00000105819	PMPCB	peptidase, mitochondrial processing subunit beta	YES
ENSSSCP00000016353	ENSSSCG00000015423	ENSG00000105821	DNAJC2	DnaJ heat shock protein family (Hsp40) member C2	NO
ENSSSCP00000016354	ENSSSCG00000015424	ENSG00000161057	PSMC2	proteasome 26S subunit, ATPase 2	NO
ENSSSCP00000016387	ENSSSCG00000015455	ENSG00000055130	CUL1	cullin 1	NO
ENSSSCP00000016440	ENSSSCG00000015504	ENSG00000116161	CACYBP	calcyclin binding protein	NO
ENSSSCP00000016481	ENSSSCG00000015545	ENSG00000135821	GLUL	glutamate-ammonia ligase	NO
ENSSSCP00000016515	ENSSSCG00000015576	ENSG00000047410	TPR	translocated promoter region, nuclear basket protein	NO
ENSSSCP00000016592	ENSSSCG00000015650	ENSG00000162889	MAPKAPK2	MAPK activated protein kinase 2	NO
ENSSSCP00000016636	ENSSSCG00000015695	ENSG00000115839	RAB3GAP1	RAB3 GTPase activating protein catalytic subunit 1	NO
ENSSSCP00000016719	ENSSSCG00000015779	ENSG00000168564	CDKN2AIP	CDKN2A interacting protein	NO
ENSSSCP00000016901	ENSSSCG00000015948	ENSG00000077380	DYNC1I2	dynein cytoplasmic 1 intermediate chain 2	NO
ENSSSCP00000016940	ENSSSCG00000015988	-	-	-	YES
ENSSSCP00000016971	ENSSSCG00000016017	ENSG00000077232	DNAJC10	DnaJ heat shock protein family (Hsp40) member C10	NO
ENSSSCP00000017009	ENSSSCG00000016056	ENSG00000115419	GLS	glutaminase	NO
ENSSSCP00000017010	ENSSSCG00000016057	ENSG00000115415	STAT1	signal transducer and activator of transcription 1	NO
ENSSSCP00000017053	ENSSSCG00000016096	ENSG00000240344	PPIL3	peptidylprolyl isomerase like 3	NO
ENSSSCP00000017086	ENSSSCG00000016127	ENSG00000023228	NDUFS1	NADH:ubiquinone oxidoreductase core subunit S1	NO
ENSSSCP00000017087	ENSSSCG00000016128	ENSG00000114942	EEF1B2	eukaryotic translation elongation factor 1 beta 2	YES
ENSSSCP00000017159	ENSSSCG00000016196	ENSG00000127831	VIL1	villin 1	YES
ENSSSCP00000017173	ENSSSCG00000016210	ENSG00000115657	ABCB6	ATP binding cassette subfamily B member 6 (Langereis blood group)	NO
ENSSSCP00000017178	ENSSSCG00000016216	ENSG00000127824	TUBA4A	tubulin alpha 4a	NO
ENSSSCP00000017183	ENSSSCG00000016220	ENSG00000123992	DNPEP	aspartyl aminopeptidase	NO
ENSSSCP00000017323	ENSSSCG00000016349	ENSG00000130414	NDUFA10	NADH:ubiquinone oxidoreductase subunit A10	NO
ENSSSCP00000017344	ENSSSCG00000016370	ENSG00000168385	SEPTIN2	septin 2	NO
ENSSSCP00000017549	ENSSSCG00000016565	ENSG00000091732	ZC3HC1	zinc finger C3HC-type containing 1	NO
ENSSSCP00000017574	ENSSSCG00000016590	ENSG00000197157	SND1	staphylococcal nuclease and tudor domain containing 1	YES
ENSSSCP00000017650	ENSSSCG00000016661	ENSG00000122545	SEPTIN7	septin 7	NO
ENSSSCP00000017666	ENSSSCG00000016677	ENSG00000106105	GARS1	glycyl-tRNA synthetase 1	YES
ENSSSCP00000017723	ENSSSCG00000016732	ENSG00000136270	TBRG4	transforming growth factor beta regulator 4	NO
ENSSSCP00000017727	ENSSSCG00000016737	-	-	-	YES
ENSSSCP00000017835	ENSSSCG00000016836	ENSG00000152620	NADK2	NAD kinase 2, mitochondrial	NO
ENSSSCP00000017885	ENSSSCG00000016877	ENSG00000112992	NNT	nicotinamide nucleotide transhydrogenase	NO
ENSSSCP00000017892	ENSSSCG00000016884	ENSG00000152684	PELO	pelota mRNA surveillance and ribosome rescue factor	NO
ENSSSCP00000017920	ENSSSCG00000016911	ENSG00000039123	MTREX	Mtr4 exosome RNA helicase	NO
ENSSSCP00000018027	ENSSSCG00000017015	ENSG00000113643	RARS1	arginyl-tRNA synthetase 1	NO
ENSSSCP00000018081	ENSSSCG00000017066	ENSG00000082516	GEMIN5	gem nuclear organelle associated protein 5 [Source:HGNC Symbol	NO
ENSSSCP00000018085	ENSSSCG00000017069	ENSG00000155506	LARP1	La ribonucleoprotein 1, translational regulator	NO
ENSSSCP00000018131	ENSSSCG00000017114	ENSG00000145494	NDUFS6	NADH:ubiquinone oxidoreductase subunit S6	NO
ENSSSCP00000018133	ENSSSCG00000017116	ENSG00000153395	LPCAT1	lysophosphatidylcholine acyltransferase 1	NO
ENSSSCP00000018151	ENSSSCG00000017134	ENSG00000141560	FN3KRP	fructosamine 3 kinase related protein	NO
ENSSSCP00000018208	ENSSSCG00000017184	ENSG00000161542	PRPSAP1	phosphoribosyl pyrophosphate synthetase associated protein 1	NO
ENSSSCP00000018226	ENSSSCG00000017203	ENSG00000108479	GALK1	galactokinase 1	NO
ENSSSCP00000018257	ENSSSCG00000017232	ENSG00000109062	NHERF1	NHERF family PDZ scaffold protein 1	YES
ENSSSCP00000018275	ENSSSCG00000017248	ENSG00000166685	COG1	component of oligomeric golgi complex 1	NO
ENSSSCP00000018317	ENSSSCG00000017287	ENSG00000087191	PSMC5	proteasome 26S subunit, ATPase 5	NO
ENSSSCP00000018458	ENSSSCG00000017419	ENSG00000168259	DNAJC7	DnaJ heat shock protein family (Hsp40) member C7	YES
ENSSSCP00000018460	ENSSSCG00000017421	ENSG00000131473	ACLY	ATP citrate lyase	YES
ENSSSCP00000018469	ENSSSCG00000017428	ENSG00000173801	JUP	junction plakoglobin	NO
ENSSSCP00000018489	ENSSSCG00000017448	ENSG00000171345	KRT19	keratin 19	YES
ENSSSCP00000018537	ENSSSCG00000017489	ENSG00000108344	PSMD3	proteasome 26S subunit, non-ATPase 3	NO
ENSSSCP00000018562	ENSSSCG00000017514	ENSG00000108424	KPNB1	karyopherin subunit beta 1	NO
ENSSSCP00000018571	ENSSSCG00000032782	ENSG00000108439	PNPO	pyridoxamine 5'-phosphate oxidase	NO
ENSSSCP00000018597	ENSSSCG00000017549	ENSG00000167085	PHB1	prohibitin 1	NO
ENSSSCP00000018630	ENSSSCG00000017578	ENSG00000005884	ITGA3	integrin subunit alpha 3	NO
ENSSSCP00000018719	ENSSSCG00000017665	ENSG00000108406	DHX40	DEAH-box helicase 40	NO
ENSSSCP00000018786	ENSSSCG00000017731	ENSG00000108671	PSMD11	proteasome 26S subunit, non-ATPase 11	NO
ENSSSCP00000018857	ENSSSCG00000017799	ENSG00000108582	CPD	carboxypeptidase D	NO
ENSSSCP00000018877	ENSSSCG00000017817	ENSG00000174231	PRPF8	pre-mRNA processing factor 8	NO
ENSSSCP00000018942	ENSSSCG00000017882	ENSG00000132382	MYBBP1A	MYB binding protein 1a	NO
ENSSSCP00000018945	ENSSSCG00000017885	ENSG00000188176	SMTNL2	smoothelin like 2	NO
ENSSSCP00000018989	ENSSSCG00000017924	ENSG00000141456	PELP1	proline, glutamate and leucine rich protein 1	NO
ENSSSCP00000019055	ENSSSCG00000038144	ENSG00000133026	MYH10	myosin heavy chain 10	YES
ENSSSCP00000019138	ENSSSCG00000018078	ENSG00000198712	MT-CO2	mitochondrially encoded cytochrome c oxidase II	NO
ENSSSCP00000019211	ENSSSCG00000031088	-	-	-	NO
ENSSSCP00000019275	ENSSSCG00000004854	ENSG00000104067	TJP1	tight junction protein 1	NO
ENSSSCP00000019501	ENSSSCG00000016535	ENSG00000122786	CALD1	caldesmon 1	YES
ENSSSCP00000019583	ENSSSCG00000008359	ENSG00000138069	RAB1A	RAB1A, member RAS oncogene family	NO
ENSSSCP00000019593	ENSSSCG00000026446	ENSG00000035141	FAM136A	family with sequence similarity 136 member A	YES
ENSSSCP00000019628	ENSSSCG00000024770	ENSG00000005156	LIG3	DNA ligase 3	NO
ENSSSCP00000019950	ENSSSCG00000025488	ENSG00000112118	MCM3	minichromosome maintenance complex component 3	YES
ENSSSCP00000020037	ENSSSCG00000028214	ENSG00000099399	MAGEB2	MAGE family member B2	YES
ENSSSCP00000020060	ENSSSCG00000029119	ENSG00000101161	PRPF6	pre-mRNA processing factor 6	NO
ENSSSCP00000020092	ENSSSCG00000000058	-	-	-	NO
ENSSSCP00000020127	ENSSSCG00000027124	ENSG00000183160	TMEM119	transmembrane protein 119	NO
ENSSSCP00000020139	ENSSSCG00000028850	ENSG00000161970	RPL26	ribosomal protein L26	NO
ENSSSCP00000020154	ENSSSCG00000021084	ENSG00000197956	S100A6	S100 calcium binding protein A6	NO
ENSSSCP00000020162	ENSSSCG00000030369	ENSG00000134684	YARS1	tyrosyl-tRNA synthetase 1	NO
ENSSSCP00000020170	ENSSSCG00000023080	ENSG00000166340	TPP1	tripeptidyl peptidase 1	NO
ENSSSCP00000020253	ENSSSCG00000027358	ENSG00000182774	RPS17	ribosomal protein S17	NO
ENSSSCP00000020257	ENSSSCG00000022932	ENSG00000100603	SNW1	SNW domain containing 1	NO
ENSSSCP00000020301	ENSSSCG00000024895	ENSG00000100083	GGA1	golgi associated, gamma adaptin ear containing, ARF binding protein 1	NO
ENSSSCP00000020361	ENSSSCG00000015135	ENSG00000137642	SORL1	sortilin related receptor 1	NO
ENSSSCP00000020364	ENSSSCG00000008180	ENSG00000158417	EIF5B	eukaryotic translation initiation factor 5B [Source:HGNC Symbol	NO
ENSSSCP00000020415	ENSSSCG00000022758	ENSG00000115425	PECR	peroxisomal trans-2-enoyl-CoA reductase	NO
ENSSSCP00000020443	ENSSSCG00000015949	ENSG00000115840	SLC25A12	solute carrier family 25 member 12	NO
ENSSSCP00000020535	ENSSSCG00000023738	ENSG00000136152	COG3	component of oligomeric golgi complex 3	NO
ENSSSCP00000020608	ENSSSCG00000020965	ENSG00000163155	LYSMD1	LysM domain containing 1	NO
ENSSSCP00000020686	ENSSSCG00000023495	ENSG00000057757	PITHD1	PITH domain containing 1	NO
ENSSSCP00000020740	ENSSSCG00000028019	ENSG00000108829	LRRC59	leucine rich repeat containing 59 [Source:HGNC Symbol	NO
ENSSSCP00000020816	ENSSSCG00000024059	ENSG00000108828	VAT1	vesicle amine transport 1	YES
ENSSSCP00000020836	ENSSSCG00000023128	ENSG00000159217	IGF2BP1	insulin like growth factor 2 mRNA binding protein 1	NO
ENSSSCP00000020869	ENSSSCG00000021825	ENSG00000171858	RPS21	ribosomal protein S21	YES
ENSSSCP00000020882	ENSSSCG00000025855	ENSG00000101654	RNMT	RNA guanine-7 methyltransferase	NO
ENSSSCP00000020994	ENSSSCG00000028694	ENSG00000147416	ATP6V1B2	ATPase H+ transporting V1 subunit B2	YES
ENSSSCP00000021016	ENSSSCG00000028698	ENSG00000108588	CCDC47	coiled-coil domain containing 47	NO
ENSSSCP00000021047	ENSSSCG00000021259	ENSG00000158825	CDA	cytidine deaminase	YES
ENSSSCP00000021073	ENSSSCG00000011769	ENSG00000114416	FXR1	FMR1 autosomal homolog 1	YES
ENSSSCP00000021354	ENSSSCG00000022478	ENSG00000072786	STK10	serine/threonine kinase 10	NO
ENSSSCP00000021370	ENSSSCG00000030697	ENSG00000131375	CAPN7	calpain 7	NO
ENSSSCP00000021619	ENSSSCG00000023062	ENSG00000102241	HTATSF1	HIV-1 Tat specific factor 1	NO
ENSSSCP00000021622	ENSSSCG00000020823	ENSG00000168000	BSCL2	BSCL2 lipid droplet biogenesis associated, seipin	NO
ENSSSCP00000021647	ENSSSCG00000029944	ENSG00000169710	FASN	fatty acid synthase	NO
ENSSSCP00000021676	ENSSSCG00000026761	ENSG00000156261	CCT8	chaperonin containing TCP1 subunit 8	YES
ENSSSCP00000021782	ENSSSCG00000028889	ENSG00000139722	VPS37B	VPS37B subunit of ESCRT-I	NO
ENSSSCP00000021799	ENSSSCG00000024864	ENSG00000130638	ATXN10	ataxin 10	NO
ENSSSCP00000021841	ENSSSCG00000027357	ENSG00000160213	CSTB	cystatin B	NO
ENSSSCP00000021972	ENSSSCG00000023604	ENSG00000002549	LAP3	leucine aminopeptidase 3	NO
ENSSSCP00000021980	ENSSSCG00000027085	ENSG00000169021	UQCRFS1	ubiquinol-cytochrome c reductase, Rieske iron-sulfur polypeptide 1	NO
ENSSSCP00000022001	ENSSSCG00000023371	ENSG00000024422	EHD2	EH domain containing 2	NO
ENSSSCP00000022034	ENSSSCG00000020666	ENSG00000103966	EHD4	EH domain containing 4	NO
ENSSSCP00000022052	ENSSSCG00000020926	ENSG00000117118	SDHB	succinate dehydrogenase complex iron sulfur subunit B	NO
ENSSSCP00000022054	ENSSSCG00000030328	ENSG00000140990	NDUFB10	NADH:ubiquinone oxidoreductase subunit B10	NO
ENSSSCP00000022067	ENSSSCG00000000971	ENSG00000100429	HDAC10	histone deacetylase 10	NO
ENSSSCP00000022087	ENSSSCG00000026395	ENSG00000143374	TARS2	threonyl-tRNA synthetase 2, mitochondrial	NO
ENSSSCP00000022104	ENSSSCG00000023660	ENSG00000143799	PARP1	poly(ADP-ribose) polymerase 1	NO
ENSSSCP00000022150	ENSSSCG00000024648	ENSG00000136875	PRPF4	pre-mRNA processing factor 4	NO
ENSSSCP00000022166	ENSSSCG00000027857	ENSG00000172869	DMXL1	Dmx like 1	NO
ENSSSCP00000022175	ENSSSCG00000023903	ENSG00000169020	ATP5ME	ATP synthase membrane subunit e	NO
ENSSSCP00000022185	ENSSSCG00000024088	ENSG00000171914	TLN2	talin 2	NO
ENSSSCP00000022216	ENSSSCG00000004705	ENSG00000166963	MAP1A	microtubule associated protein 1A	NO
ENSSSCP00000022234	ENSSSCG00000028109	ENSG00000168807	SNTB2	syntrophin beta 2	NO
ENSSSCP00000022254	ENSSSCG00000023562	ENSG00000182004	SNRPE	small nuclear ribonucleoprotein polypeptide E	NO
ENSSSCP00000022294	ENSSSCG00000024027	ENSG00000168092	PAFAH1B2	platelet activating factor acetylhydrolase 1b catalytic subunit 2	NO
ENSSSCP00000022297	ENSSSCG00000021739	ENSG00000149084	HSD17B12	hydroxysteroid 17-beta dehydrogenase 12	NO
ENSSSCP00000022410	ENSSSCG00000027224	-	-	-	YES
ENSSSCP00000022446	ENSSSCG00000028431	ENSG00000133835	HSD17B4	hydroxysteroid 17-beta dehydrogenase 4	YES
ENSSSCP00000022487	ENSSSCG00000026981	ENSG00000243927	MRPS6	mitochondrial ribosomal protein S6 [Source:HGNC Symbol	NO
ENSSSCP00000022646	ENSSSCG00000022900	ENSG00000092201	SUPT16H	SPT16 homolog, facilitates chromatin remodeling subunit	NO
ENSSSCP00000022676	ENSSSCG00000028865	ENSG00000150459	SAP18	Sin3A associated protein 18	NO
ENSSSCP00000022678	ENSSSCG00000029183	ENSG00000140612	SEC11A	SEC11 homolog A, signal peptidase complex subunit	NO
ENSSSCP00000022710	ENSSSCG00000026302	ENSG00000148773	MKI67	marker of proliferation Ki-67	NO
ENSSSCP00000022764	ENSSSCG00000024168	ENSG00000164022	AIMP1	aminoacyl tRNA synthetase complex interacting multifunctional protein 1	NO
ENSSSCP00000022897	ENSSSCG00000028197	ENSG00000141959	PFKL	phosphofructokinase, liver type	NO
ENSSSCP00000022920	ENSSSCG00000017777	ENSG00000132589	FLOT2	flotillin 2	NO
ENSSSCP00000022936	ENSSSCG00000017146	ENSG00000173821	RNF213	ring finger protein 213	NO
ENSSSCP00000023070	ENSSSCG00000027806	ENSG00000101347	SAMHD1	SAM and HD domain containing deoxynucleoside triphosphate triphosphohydrolase 1	NO
ENSSSCP00000023127	ENSSSCG00000022659	ENSG00000141367	CLTC	clathrin heavy chain	NO
ENSSSCP00000023129	ENSSSCG00000030567	ENSG00000114850	SSR3	signal sequence receptor subunit 3	NO
ENSSSCP00000023238	ENSSSCG00000022955	ENSG00000047315	POLR2B	RNA polymerase II subunit B	NO
ENSSSCP00000023292	ENSSSCG00000009834	ENSG00000204842	ATXN2	ataxin 2	NO
ENSSSCP00000023383	ENSSSCG00000026752	ENSG00000112578	BYSL	bystin like	NO
ENSSSCP00000023449	ENSSSCG00000024127	ENSG00000136754	ABI1	abl interactor 1	NO
ENSSSCP00000023574	ENSSSCG00000023996	ENSG00000166734	GOLM2	golgi membrane protein 2	NO
ENSSSCP00000023646	ENSSSCG00000003489	ENSG00000127463	EMC1	ER membrane protein complex subunit 1	NO
ENSSSCP00000023704	ENSSSCG00000024789	ENSG00000087087	SRRT	serrate, RNA effector molecule	NO
ENSSSCP00000023723	ENSSSCG00000029724	ENSG00000204628	RACK1	receptor for activated C kinase 1	YES
ENSSSCP00000023826	ENSSSCG00000008452	ENSG00000138095	LRPPRC	leucine rich pentatricopeptide repeat containing	NO
ENSSSCP00000023834	ENSSSCG00000027573	ENSG00000162244	RPL29	ribosomal protein L29	YES
ENSSSCP00000023888	ENSSSCG00000025675	ENSG00000167658	EEF2	eukaryotic translation elongation factor 2	YES
ENSSSCP00000023921	ENSSSCG00000026025	ENSG00000117305	HMGCL	3-hydroxy-3-methylglutaryl-CoA lyase	NO
ENSSSCP00000023928	ENSSSCG00000030150	ENSG00000109814	UGDH	UDP-glucose 6-dehydrogenase	YES
ENSSSCP00000024028	ENSSSCG00000025507	ENSG00000131469	RPL27	ribosomal protein L27	NO
ENSSSCP00000024145	ENSSSCG00000033697	-	-	-	NO
ENSSSCP00000024198	ENSSSCG00000024598	ENSG00000132356	PRKAA1	protein kinase AMP-activated catalytic subunit alpha 1	NO
ENSSSCP00000024241	ENSSSCG00000024313	ENSG00000189043	NDUFA4	NDUFA4 mitochondrial complex associated	NO
ENSSSCP00000024249	ENSSSCG00000024221	ENSG00000123415	SMUG1	single-strand-selective monofunctional uracil-DNA glycosylase 1	NO
ENSSSCP00000024326	ENSSSCG00000028278	ENSG00000181222	POLR2A	RNA polymerase II subunit A	NO
ENSSSCP00000024328	ENSSSCG00000022300	ENSG00000168906	MAT2A	methionine adenosyltransferase 2A	YES
ENSSSCP00000024438	ENSSSCG00000003199	ENSG00000196961	AP2A1	adaptor related protein complex 2 subunit alpha 1	NO
ENSSSCP00000024566	ENSSSCG00000020777	ENSG00000100106	TRIOBP	TRIO and F-actin binding protein	NO
ENSSSCP00000024567	ENSSSCG00000007586	ENSG00000075618	FSCN1	fascin actin-bundling protein 1	YES
ENSSSCP00000024773	ENSSSCG00000024437	ENSG00000161203	AP2M1	adaptor related protein complex 2 subunit mu 1	NO
ENSSSCP00000024864	ENSSSCG00000020976	ENSG00000159176	CSRP1	cysteine and glycine rich protein 1	YES
ENSSSCP00000024904	ENSSSCG00000024748	ENSG00000066654	THUMPD1	THUMP domain containing 1	NO
ENSSSCP00000024920	ENSSSCG00000028227	ENSG00000118705	RPN2	ribophorin II	NO
ENSSSCP00000024932	ENSSSCG00000022874	ENSG00000103423	DNAJA3	DnaJ heat shock protein family (Hsp40) member A3	NO
ENSSSCP00000024945	ENSSSCG00000039619	ENSG00000127445	PIN1	peptidylprolyl cis/trans isomerase, NIMA-interacting 1	NO
ENSSSCP00000024947	ENSSSCG00000027323	ENSG00000114503	NCBP2	nuclear cap binding protein subunit 2 [Source:HGNC Symbol	NO
ENSSSCP00000025052	ENSSSCG00000028978	ENSG00000084774	CAD	carbamoyl-phosphate synthetase 2, aspartate transcarbamylase, and dihydroorotase	NO
ENSSSCP00000025060	ENSSSCG00000021977	ENSG00000152642	GPD1L	glycerol-3-phosphate dehydrogenase 1 like [Source:HGNC Symbol	YES
ENSSSCP00000025259	ENSSSCG00000026655	ENSG00000163629	PTPN13	protein tyrosine phosphatase non-receptor type 13	NO
ENSSSCP00000025367	ENSSSCG00000012309	ENSG00000158352	SHROOM4	shroom family member 4	NO
ENSSSCP00000025445	ENSSSCG00000028920	ENSG00000004142	POLDIP2	DNA polymerase delta interacting protein 2	NO
ENSSSCP00000025588	ENSSSCG00000024752	ENSG00000159423	ALDH4A1	aldehyde dehydrogenase 4 family member A1	NO
ENSSSCP00000025606	ENSSSCG00000029608	ENSG00000008952	SEC62	SEC62 homolog, preprotein translocation factor	NO
ENSSSCP00000025613	ENSSSCG00000002003	ENSG00000092098	RNF31	ring finger protein 31 [Source:HGNC Symbol	NO
ENSSSCP00000025619	ENSSSCG00000023792	ENSG00000104852	SNRNP70	small nuclear ribonucleoprotein U1 subunit 70	YES
ENSSSCP00000025632	ENSSSCG00000003532	ENSG00000169641	LUZP1	leucine zipper protein 1	NO
ENSSSCP00000025642	ENSSSCG00000021620	ENSG00000168439	STIP1	stress induced phosphoprotein 1	YES
ENSSSCP00000025680	ENSSSCG00000021118	ENSG00000103342	GSPT1	G1 to S phase transition 1	YES
ENSSSCP00000025683	ENSSSCG00000029066	ENSG00000067064	IDI1	isopentenyl-diphosphate delta isomerase 1	NO
ENSSSCP00000025709	ENSSSCG00000030358	-	-	-	NO
ENSSSCP00000025811	ENSSSCG00000006474	ENSG00000132688	NES	nestin	NO
ENSSSCP00000025862	ENSSSCG00000030677	ENSG00000159131	GART	phosphoribosylglycinamide formyltransferase, phosphoribosylglycinamide synthetase, phosphoribosylaminoimidazole synthetase	YES
ENSSSCP00000025866	ENSSSCG00000025486	ENSG00000146701	MDH2	malate dehydrogenase 2	YES
ENSSSCP00000025941	ENSSSCG00000021220	ENSG00000166165	CKB	creatine kinase B	NO
ENSSSCP00000025943	ENSSSCG00000007721	ENSG00000263001	GTF2I	general transcription factor IIi	NO
ENSSSCP00000025944	ENSSSCG00000027689	-	-	-	NO
ENSSSCP00000025966	ENSSSCG00000028048	ENSG00000198844	ARHGEF15	Rho guanine nucleotide exchange factor 15	NO
ENSSSCP00000025978	ENSSSCG00000024180	ENSG00000182827	ACBD3	acyl-CoA binding domain containing 3	NO
ENSSSCP00000025985	ENSSSCG00000027378	ENSG00000174705	SH3PXD2B	SH3 and PX domains 2B	NO
ENSSSCP00000026013	ENSSSCG00000001679	ENSG00000124571	XPO5	exportin 5	NO
ENSSSCP00000026071	ENSSSCG00000025534	ENSG00000124207	CSE1L	chromosome segregation 1 like	NO
ENSSSCP00000026091	ENSSSCG00000010589	ENSG00000156398	SFXN2	sideroflexin 2	NO
ENSSSCP00000026108	ENSSSCG00000021408	ENSG00000163931	TKT	transketolase	YES
ENSSSCP00000026198	ENSSSCG00000009946	ENSG00000075856	SART3	spliceosome associated factor 3, U4/U6 recycling protein	NO
ENSSSCP00000026257	ENSSSCG00000027946	ENSG00000013364	MVP	major vault protein	NO
ENSSSCP00000026286	ENSSSCG00000029185	ENSG00000084764	MAPRE3	microtubule associated protein RP/EB family member 3	NO
ENSSSCP00000026291	ENSSSCG00000006263	ENSG00000047249	ATP6V1H	ATPase H+ transporting V1 subunit H	NO
ENSSSCP00000026311	ENSSSCG00000029411	ENSG00000162909	CAPN2	calpain 2	NO
ENSSSCP00000026354	ENSSSCG00000023122	ENSG00000121774	KHDRBS1	KH RNA binding domain containing, signal transduction associated 1	YES
ENSSSCP00000026414	ENSSSCG00000024655	ENSG00000215021	PHB2	prohibitin 2	NO
ENSSSCP00000026452	ENSSSCG00000028210	ENSG00000125458	NT5C	5', 3'-nucleotidase, cytosolic	NO
ENSSSCP00000026529	ENSSSCG00000010002	ENSG00000099995	SF3A1	splicing factor 3a subunit 1 [Source:HGNC Symbol	NO
ENSSSCP00000026583	ENSSSCG00000021217	ENSG00000100442	FKBP3	FKBP prolyl isomerase 3	YES
ENSSSCP00000026604	ENSSSCG00000026590	ENSG00000235173	HGH1	HGH1 homolog	NO
ENSSSCP00000026614	ENSSSCG00000024245	ENSG00000106305	AIMP2	aminoacyl tRNA synthetase complex interacting multifunctional protein 2	NO
ENSSSCP00000026619	ENSSSCG00000022823	ENSG00000100297	MCM5	minichromosome maintenance complex component 5	NO
ENSSSCP00000026774	ENSSSCG00000025321	ENSG00000103495	MAZ	MYC associated zinc finger protein	NO
ENSSSCP00000026814	ENSSSCG00000028996	ENSG00000165092	ALDH1A1	aldehyde dehydrogenase 1 family member A1	YES
ENSSSCP00000026831	ENSSSCG00000022312	ENSG00000131941	RHPN2	rhophilin Rho GTPase binding protein 2	YES
ENSSSCP00000026868	ENSSSCG00000000457	ENSG00000135655	USP15	ubiquitin specific peptidase 15	NO
ENSSSCP00000026903	ENSSSCG00000022790	ENSG00000205302	SNX2	sorting nexin 2	NO
ENSSSCP00000027024	ENSSSCG00000030535	ENSG00000130340	SNX9	sorting nexin 9	NO
ENSSSCP00000027026	ENSSSCG00000024974	ENSG00000167526	RPL13	ribosomal protein L13	NO
ENSSSCP00000027060	ENSSSCG00000021333	ENSG00000130669	PAK4	p21 (RAC1) activated kinase 4	NO
ENSSSCP00000027300	ENSSSCG00000026108	ENSG00000128283	CDC42EP1	CDC42 effector protein 1	NO
ENSSSCP00000027336	ENSSSCG00000024222	ENSG00000076242	MLH1	mutL homolog 1	NO
ENSSSCP00000027504	ENSSSCG00000022005	ENSG00000107819	SFXN3	sideroflexin 3	NO
ENSSSCP00000027682	ENSSSCG00000030197	ENSG00000198087	CD2AP	CD2 associated protein [Source:HGNC Symbol	YES
ENSSSCP00000027688	ENSSSCG00000023677	ENSG00000131165	CHMP1A	charged multivesicular body protein 1A	NO
ENSSSCP00000027730	ENSSSCG00000028814	ENSG00000109610	SOD3	superoxide dismutase 3 [Source:HGNC Symbol	YES
ENSSSCP00000027764	ENSSSCG00000023298	ENSG00000271303	SRXN1	sulfiredoxin 1	YES
ENSSSCP00000027816	ENSSSCG00000004339	ENSG00000014123	UFL1	UFM1 specific ligase 1 [Source:HGNC Symbol	NO
ENSSSCP00000027828	ENSSSCG00000016226	ENSG00000116120	FARSB	phenylalanyl-tRNA synthetase subunit beta	YES
ENSSSCP00000027841	ENSSSCG00000023935	ENSG00000144591	GMPPA	GDP-mannose pyrophosphorylase A	NO
ENSSSCP00000027846	ENSSSCG00000016998	-	-	-	YES
ENSSSCP00000027849	ENSSSCG00000033566	-	-	-	NO
ENSSSCP00000027862	ENSSSCG00000028542	ENSG00000214753	HNRNPUL2	heterogeneous nuclear ribonucleoprotein U like 2	NO
ENSSSCP00000027865	ENSSSCG00000024693	ENSG00000158042	MRPL17	mitochondrial ribosomal protein L17	NO
ENSSSCP00000027866	ENSSSCG00000023354	ENSG00000177646	ACAD9	acyl-CoA dehydrogenase family member 9	NO
ENSSSCP00000027892	ENSSSCG00000026229	ENSG00000132570	PCBD2	pterin-4 alpha-carbinolamine dehydratase 2	NO
ENSSSCP00000028051	ENSSSCG00000027407	ENSG00000105357	MYH14	myosin heavy chain 14	NO
ENSSSCP00000028070	ENSSSCG00000021145	ENSG00000106367	AP1S1	adaptor related protein complex 1 subunit sigma 1	NO
ENSSSCP00000028293	ENSSSCG00000020817	-	-	-	NO
ENSSSCP00000028443	ENSSSCG00000004578	ENSG00000182718	ANXA2	annexin A2	YES
ENSSSCP00000028530	ENSSSCG00000001346	ENSG00000204574	ABCF1	ATP binding cassette subfamily F member 1	YES
ENSSSCP00000028599	ENSSSCG00000024096	ENSG00000104312	RIPK2	receptor interacting serine/threonine kinase 2	NO
ENSSSCP00000028612	ENSSSCG00000013638	ENSG00000129351	ILF3	interleukin enhancer binding factor 3	YES
ENSSSCP00000028670	ENSSSCG00000005267	ENSG00000135046	ANXA1	annexin A1	YES
ENSSSCP00000028931	ENSSSCG00000010128	ENSG00000184702	SEPTIN5	septin 5	NO
ENSSSCP00000028977	ENSSSCG00000005904	ENSG00000160948	VPS28	VPS28 subunit of ESCRT-I	NO
ENSSSCP00000029386	ENSSSCG00000026806	ENSG00000135829	DHX9	DExH-box helicase 9	NO
ENSSSCP00000029484	ENSSSCG00000029830	ENSG00000161016	RPL8	ribosomal protein L8	NO
ENSSSCP00000029596	ENSSSCG00000012811	ENSG00000155959	VBP1	VHL binding protein 1	NO
ENSSSCP00000029637	ENSSSCG00000012327	ENSG00000072506	HSD17B10	hydroxysteroid 17-beta dehydrogenase 10	YES
ENSSSCP00000029651	ENSSSCG00000012822	ENSG00000185010	F8	coagulation factor VIII	NO
ENSSSCP00000029678	ENSSSCG00000017204	ENSG00000132470	ITGB4	integrin subunit beta 4	NO
ENSSSCP00000029792	ENSSSCG00000009370	ENSG00000150907	FOXO1	forkhead box O1	NO
ENSSSCP00000029813	ENSSSCG00000022725	ENSG00000137312	FLOT1	flotillin 1	NO
ENSSSCP00000029823	ENSSSCG00000011314	ENSG00000163818	LZTFL1	leucine zipper transcription factor like 1	NO
ENSSSCP00000029885	ENSSSCG00000027127	ENSG00000126934	MAP2K2	mitogen-activated protein kinase kinase 2	NO
ENSSSCP00000030249	ENSSSCG00000012597	ENSG00000102024	PLS3	plastin 3	NO
ENSSSCP00000030284	ENSSSCG00000011795	ENSG00000073792	IGF2BP2	insulin like growth factor 2 mRNA binding protein 2	NO
ENSSSCP00000030365	ENSSSCG00000006612	ENSG00000197747	S100A10	S100 calcium binding protein A10	NO
ENSSSCP00000030380	ENSSSCG00000007496	ENSG00000022277	RTF2	replication termination factor 2	NO
ENSSSCP00000030432	ENSSSCG00000010437	ENSG00000198682	PAPSS2	3'-phosphoadenosine 5'-phosphosulfate synthase 2	NO
ENSSSCP00000030561	ENSSSCG00000010580	ENSG00000077150	NFKB2	nuclear factor kappa B subunit 2	NO
ENSSSCP00000030614	ENSSSCG00000012791	ENSG00000102030	NAA10	N-alpha-acetyltransferase 10, NatA catalytic subunit	NO
ENSSSCP00000030626	ENSSSCG00000040183	ENSG00000105810	CDK6	cyclin dependent kinase 6	NO
ENSSSCP00000030729	ENSSSCG00000028553	ENSG00000143621	ILF2	interleukin enhancer binding factor 2	NO
ENSSSCP00000030822	ENSSSCG00000008675	ENSG00000168924	LETM1	leucine zipper and EF-hand containing transmembrane protein 1	NO
ENSSSCP00000030827	ENSSSCG00000005976	ENSG00000147684	NDUFB9	NADH:ubiquinone oxidoreductase subunit B9	NO
ENSSSCP00000030900	ENSSSCG00000012403	ENSG00000147162	OGT	O-linked N-acetylglucosamine (GlcNAc) transferase	NO
ENSSSCP00000030911	ENSSSCG00000006201	ENSG00000066777	ARFGEF1	ADP ribosylation factor guanine nucleotide exchange factor 1	NO
ENSSSCP00000030926	ENSSSCG00000029857	-	-	-	YES
ENSSSCP00000030930	ENSSSCG00000007503	ENSG00000101146	RAE1	ribonucleic acid export 1	YES
ENSSSCP00000030994	ENSSSCG00000011889	ENSG00000082701	GSK3B	glycogen synthase kinase 3 beta	NO
ENSSSCP00000031210	ENSSSCG00000029097	ENSG00000180198	RCC1	regulator of chromosome condensation 1	NO
ENSSSCP00000031329	ENSSSCG00000009870	ENSG00000139410	SDSL	serine dehydratase like	YES
ENSSSCP00000031351	ENSSSCG00000015106	ENSG00000149428	HYOU1	hypoxia up-regulated 1	NO
ENSSSCP00000031364	ENSSSCG00000034758	ENSG00000160209	PDXK	pyridoxal kinase	NO
ENSSSCP00000031433	ENSSSCG00000012981	ENSG00000173039	RELA	RELA proto-oncogene, NF-kB subunit	NO
ENSSSCP00000031496	ENSSSCG00000012934	ENSG00000173992	CCS	copper chaperone for superoxide dismutase	NO
ENSSSCP00000031553	ENSSSCG00000035134	ENSG00000125445	MRPS7	mitochondrial ribosomal protein S7	NO
ENSSSCP00000031629	ENSSSCG00000034854	ENSG00000148396	SEC16A	SEC16 homolog A, endoplasmic reticulum export factor	NO
ENSSSCP00000031635	ENSSSCG00000031251	ENSG00000130311	DDA1	DET1 and DDB1 associated 1	NO
ENSSSCP00000031641	ENSSSCG00000009770	ENSG00000111361	EIF2B1	eukaryotic translation initiation factor 2B subunit alpha	NO
ENSSSCP00000031718	ENSSSCG00000030186	ENSG00000068796	KIF2A	kinesin family member 2A	NO
ENSSSCP00000031744	ENSSSCG00000039612	-	-	-	YES
ENSSSCP00000031765	ENSSSCG00000035082	ENSG00000100410	PHF5A	PHD finger protein 5A	NO
ENSSSCP00000031795	ENSSSCG00000016974	ENSG00000131711	MAP1B	microtubule associated protein 1B	YES
ENSSSCP00000031802	ENSSSCG00000005944	ENSG00000104419	NDRG1	N-myc downstream regulated 1	NO
ENSSSCP00000031838	ENSSSCG00000016753	ENSG00000106628	POLD2	DNA polymerase delta 2, accessory subunit	NO
ENSSSCP00000031870	ENSSSCG00000011395	ENSG00000003756	RBM5	RNA binding motif protein 5	NO
ENSSSCP00000031883	ENSSSCG00000012974	-	-	-	YES
ENSSSCP00000031892	ENSSSCG00000003485	ENSG00000179051	RCC2	regulator of chromosome condensation 2	YES
ENSSSCP00000031967	ENSSSCG00000038947	ENSG00000092199	HNRNPC	heterogeneous nuclear ribonucleoprotein C	NO
ENSSSCP00000031970	ENSSSCG00000033385	ENSG00000197077	KIAA1671	KIAA1671	NO
ENSSSCP00000031980	ENSSSCG00000010569	ENSG00000198408	OGA	O-GlcNAcase	NO
ENSSSCP00000031985	ENSSSCG00000030130	ENSG00000092964	DPYSL2	dihydropyrimidinase like 2	YES
ENSSSCP00000031993	ENSSSCG00000038444	ENSG00000120533	ENY2	ENY2 transcription and export complex 2 subunit	NO
ENSSSCP00000032027	ENSSSCG00000037429	-	-	-	NO
ENSSSCP00000032049	ENSSSCG00000006893	ENSG00000137936	BCAR3	BCAR3 adaptor protein, NSP family member [Source:HGNC Symbol	YES
ENSSSCP00000032051	ENSSSCG00000001424	ENSG00000204351	SKIC2	SKI2 subunit of superkiller complex [Source:HGNC Symbol	NO
ENSSSCP00000032110	ENSSSCG00000015872	ENSG00000115159	GPD2	glycerol-3-phosphate dehydrogenase 2	YES
ENSSSCP00000032144	ENSSSCG00000013421	ENSG00000011304	PTBP1	polypyrimidine tract binding protein 1	NO
ENSSSCP00000032258	ENSSSCG00000017509	-	-	-	YES
ENSSSCP00000032320	ENSSSCG00000040273	ENSG00000182899	RPL35A	ribosomal protein L35a	NO
ENSSSCP00000032328	ENSSSCG00000021427	ENSG00000132912	DCTN4	dynactin subunit 4 [Source:HGNC Symbol	NO
ENSSSCP00000032330	ENSSSCG00000000104	-	-	-	YES
ENSSSCP00000032372	ENSSSCG00000011446	ENSG00000114904	NEK4	NIMA related kinase 4	NO
ENSSSCP00000032439	ENSSSCG00000011071	ENSG00000185875	THNSL1	threonine synthase like 1	NO
ENSSSCP00000032445	ENSSSCG00000013633	ENSG00000142453	CARM1	coactivator associated arginine methyltransferase 1	NO
ENSSSCP00000032484	ENSSSCG00000036483	ENSG00000110801	PSMD9	proteasome 26S subunit, non-ATPase 9	NO
ENSSSCP00000032503	ENSSSCG00000032031	ENSG00000172053	QARS1	glutaminyl-tRNA synthetase 1	NO
ENSSSCP00000032551	ENSSSCG00000013522	ENSG00000160633	SAFB	scaffold attachment factor B	NO
ENSSSCP00000032611	ENSSSCG00000032092	ENSG00000108654	DDX5	DEAD-box helicase 5	YES
ENSSSCP00000032618	ENSSSCG00000008487	ENSG00000119787	ATL2	atlastin GTPase 2	NO
ENSSSCP00000032780	ENSSSCG00000029198	ENSG00000166266	CUL5	cullin 5	NO
ENSSSCP00000032910	ENSSSCG00000009334	ENSG00000120694	HSPH1	heat shock protein family H (Hsp110) member 1	YES
ENSSSCP00000032942	ENSSSCG00000038508	ENSG00000173898	SPTBN2	spectrin beta, non-erythrocytic 2	NO
ENSSSCP00000032967	ENSSSCG00000003914	ENSG00000117450	PRDX1	peroxiredoxin 1	YES
ENSSSCP00000033059	ENSSSCG00000014170	ENSG00000153113	CAST	calpastatin	YES
ENSSSCP00000033064	ENSSSCG00000040782	-	-	-	NO
ENSSSCP00000033148	ENSSSCG00000006324	ENSG00000143149	ALDH9A1	aldehyde dehydrogenase 9 family member A1	NO
ENSSSCP00000033190	ENSSSCG00000032081	ENSG00000213619	NDUFS3	NADH:ubiquinone oxidoreductase core subunit S3	NO
ENSSSCP00000033204	ENSSSCG00000031429	ENSG00000137693	YAP1	Yes1 associated transcriptional regulator	NO
ENSSSCP00000033469	ENSSSCG00000004651	ENSG00000156958	GALK2	galactokinase 2	NO
ENSSSCP00000033480	ENSSSCG00000010081	ENSG00000100030	MAPK1	mitogen-activated protein kinase 1	YES
ENSSSCP00000033514	ENSSSCG00000011214	ENSG00000151092	NGLY1	N-glycanase 1	NO
ENSSSCP00000033611	ENSSSCG00000011662	ENSG00000184432	COPB2	COPI coat complex subunit beta 2	NO
ENSSSCP00000033676	ENSSSCG00000017835	ENSG00000132361	CLUH	clustered mitochondria homolog	NO
ENSSSCP00000033677	ENSSSCG00000033706	ENSG00000108559	NUP88	nucleoporin 88	NO
ENSSSCP00000033686	ENSSSCG00000006361	ENSG00000143224	PPOX	protoporphyrinogen oxidase [Source:HGNC Symbol	NO
ENSSSCP00000033705	ENSSSCG00000010252	ENSG00000156510	HKDC1	hexokinase domain containing 1	NO
ENSSSCP00000033825	ENSSSCG00000032942	ENSG00000112977	DAP	death associated protein	NO
ENSSSCP00000033838	ENSSSCG00000011731	ENSG00000113810	SMC4	structural maintenance of chromosomes 4	NO
ENSSSCP00000033848	ENSSSCG00000027905	ENSG00000076053	RBM7	RNA binding motif protein 7	NO
ENSSSCP00000034006	ENSSSCG00000036469	-	-	-	NO
ENSSSCP00000034039	ENSSSCG00000032498	ENSG00000166411	IDH3A	isocitrate dehydrogenase (NAD(+)) 3 catalytic subunit alpha	NO
ENSSSCP00000034055	ENSSSCG00000016658	ENSG00000011426	ANLN	anillin, actin binding protein	NO
ENSSSCP00000034079	ENSSSCG00000028225	ENSG00000100697	DICER1	dicer 1, ribonuclease III	NO
ENSSSCP00000034087	ENSSSCG00000033854	ENSG00000100097	LGALS1	galectin 1	YES
ENSSSCP00000034101	ENSSSCG00000024260	-	-	-	NO
ENSSSCP00000034129	ENSSSCG00000039324	ENSG00000177731	FLII	FLII actin remodeling protein	NO
ENSSSCP00000034240	ENSSSCG00000037653	ENSG00000144566	RAB5A	RAB5A, member RAS oncogene family	NO
ENSSSCP00000034303	ENSSSCG00000011580	ENSG00000154743	TSEN2	tRNA splicing endonuclease subunit 2	NO
ENSSSCP00000034354	ENSSSCG00000039468	ENSG00000149257	SERPINH1	serpin family H member 1	YES
ENSSSCP00000034384	ENSSSCG00000016578	ENSG00000128591	FLNC	filamin C	YES
ENSSSCP00000034386	ENSSSCG00000039782	ENSG00000165283	STOML2	stomatin like 2	NO
ENSSSCP00000034417	ENSSSCG00000032957	ENSG00000076201	PTPN23	protein tyrosine phosphatase non-receptor type 23	NO
ENSSSCP00000034459	ENSSSCG00000006955	ENSG00000104518	GSDMD	gasdermin D	NO
ENSSSCP00000034465	ENSSSCG00000007492	ENSG00000124098	FAM210B	family with sequence similarity 210 member B	NO
ENSSSCP00000034559	ENSSSCG00000013087	ENSG00000149476	TKFC	triokinase and FMN cyclase	NO
ENSSSCP00000034606	ENSSSCG00000029059	ENSG00000149136	SSRP1	structure specific recognition protein 1	NO
ENSSSCP00000034647	ENSSSCG00000000887	-	-	-	NO
ENSSSCP00000034769	ENSSSCG00000021464	ENSG00000057252	SOAT1	sterol O-acyltransferase 1 [Source:HGNC Symbol	NO
ENSSSCP00000034800	ENSSSCG00000028228	ENSG00000082898	XPO1	exportin 1	NO
ENSSSCP00000034816	ENSSSCG00000001493	ENSG00000146143	PRIM2	DNA primase subunit 2	NO
ENSSSCP00000034853	ENSSSCG00000013533	ENSG00000031823	RANBP3	RAN binding protein 3	NO
ENSSSCP00000034874	ENSSSCG00000003617	ENSG00000084652	TXLNA	taxilin alpha	NO
ENSSSCP00000034994	ENSSSCG00000003493	ENSG00000077549	CAPZB	capping actin protein of muscle Z-line subunit beta [Source:HGNC Symbol	YES
ENSSSCP00000035235	ENSSSCG00000013232	ENSG00000109919	MTCH2	mitochondrial carrier 2	NO
ENSSSCP00000035257	ENSSSCG00000032275	ENSG00000112996	MRPS30	mitochondrial ribosomal protein S30 [Source:HGNC Symbol	NO
ENSSSCP00000035274	ENSSSCG00000038359	ENSG00000132507	EIF5A	eukaryotic translation initiation factor 5A	NO
ENSSSCP00000035381	ENSSSCG00000035684	ENSG00000170348	TMED10	transmembrane p24 trafficking protein 10	NO
ENSSSCP00000035382	ENSSSCG00000036724	ENSG00000109846	CRYAB	crystallin alpha B	NO
ENSSSCP00000035402	ENSSSCG00000025109	ENSG00000105223	PLD3	phospholipase D family member 3	NO
ENSSSCP00000035428	ENSSSCG00000037920	ENSG00000130726	TRIM28	tripartite motif containing 28 [Source:HGNC Symbol	YES
ENSSSCP00000035465	ENSSSCG00000039582	ENSG00000106588	PSMA2	proteasome 20S subunit alpha 2	NO
ENSSSCP00000035577	ENSSSCG00000038397	ENSG00000169398	PTK2	protein tyrosine kinase 2	NO
ENSSSCP00000035585	ENSSSCG00000012848	ENSG00000177106	EPS8L2	EPS8 like 2	YES
ENSSSCP00000035591	ENSSSCG00000035618	ENSG00000247077	PGAM5	PGAM family member 5, mitochondrial serine/threonine protein phosphatase	NO
ENSSSCP00000035597	ENSSSCG00000010311	ENSG00000148660	CAMK2G	calcium/calmodulin dependent protein kinase II gamma	YES
ENSSSCP00000035829	ENSSSCG00000040337	ENSG00000162433	AK4	adenylate kinase 4	NO
ENSSSCP00000035966	ENSSSCG00000037595	ENSG00000177879	AP3S1	adaptor related protein complex 3 subunit sigma 1	NO
ENSSSCP00000035995	ENSSSCG00000007719	ENSG00000106665	CLIP2	CAP-Gly domain containing linker protein 2	NO
ENSSSCP00000036072	ENSSSCG00000014296	-	-	-	NO
ENSSSCP00000036096	ENSSSCG00000038320	ENSG00000127948	POR	cytochrome p450 oxidoreductase	NO
ENSSSCP00000036111	ENSSSCG00000004510	ENSG00000167315	ACAA2	acetyl-CoA acyltransferase 2 [Source:HGNC Symbol	NO
ENSSSCP00000036131	ENSSSCG00000029251	ENSG00000047849	MAP4	microtubule associated protein 4	YES
ENSSSCP00000036158	ENSSSCG00000017290	ENSG00000266173	STRADA	STE20 related adaptor alpha [Source:HGNC Symbol	NO
ENSSSCP00000036176	ENSSSCG00000033161	-	-	-	NO
ENSSSCP00000036224	ENSSSCG00000032583	ENSG00000100650	SRSF5	serine and arginine rich splicing factor 5	NO
ENSSSCP00000036235	ENSSSCG00000003042	ENSG00000105372	RPS19	ribosomal protein S19 [Source:HGNC Symbol	NO
ENSSSCP00000036334	ENSSSCG00000033299	ENSG00000196924	FLNA	filamin A	YES
ENSSSCP00000036344	ENSSSCG00000026153	ENSG00000075239	ACAT1	acetyl-CoA acetyltransferase 1	NO
ENSSSCP00000036346	ENSSSCG00000013729	ENSG00000105607	GCDH	glutaryl-CoA dehydrogenase	NO
ENSSSCP00000036377	ENSSSCG00000005038	ENSG00000100519	PSMC6	proteasome 26S subunit, ATPase 6	NO
ENSSSCP00000036409	ENSSSCG00000014343	ENSG00000015479	MATR3	matrin 3 [Source:HGNC Symbol	YES
ENSSSCP00000036422	ENSSSCG00000000031	ENSG00000100294	MCAT	malonyl-CoA-acyl carrier protein transacylase	NO
ENSSSCP00000036445	ENSSSCG00000016158	ENSG00000115365	LANCL1	LanC like glutathione S-transferase 1	NO
ENSSSCP00000036496	ENSSSCG00000031730	ENSG00000128789	PSMG2	proteasome assembly chaperone 2	YES
ENSSSCP00000036535	ENSSSCG00000039301	ENSG00000005007	UPF1	UPF1 RNA helicase and ATPase	NO
ENSSSCP00000036543	ENSSSCG00000013538	ENSG00000088247	KHSRP	KH-type splicing regulatory protein	YES
ENSSSCP00000036561	ENSSSCG00000034147	ENSG00000168393	DTYMK	deoxythymidylate kinase	YES
ENSSSCP00000036571	ENSSSCG00000017398	ENSG00000068120	COASY	Coenzyme A synthase [Source:HGNC Symbol	NO
ENSSSCP00000036579	ENSSSCG00000004276	ENSG00000112305	SMAP1	small ArfGAP 1	NO
ENSSSCP00000036593	ENSSSCG00000010759	ENSG00000108010	GLRX3	glutaredoxin 3	NO
ENSSSCP00000036609	ENSSSCG00000016174	ENSG00000115414	FN1	fibronectin 1	NO
ENSSSCP00000036626	ENSSSCG00000017273	ENSG00000197170	PSMD12	proteasome 26S subunit, non-ATPase 12	NO
ENSSSCP00000036642	ENSSSCG00000000377	-	-	-	NO
ENSSSCP00000036654	ENSSSCG00000017219	ENSG00000167861	HID1	HID1 domain containing	NO
ENSSSCP00000036666	ENSSSCG00000032556	ENSG00000149925	ALDOA	aldolase, fructose-bisphosphate A	NO
ENSSSCP00000036705	ENSSSCG00000023391	ENSG00000102910	LONP2	lon peptidase 2, peroxisomal [Source:HGNC Symbol	NO
ENSSSCP00000036736	ENSSSCG00000001852	ENSG00000182054	IDH2	isocitrate dehydrogenase (NADP(+)) 2	NO
ENSSSCP00000036857	ENSSSCG00000015689	ENSG00000115866	DARS1	aspartyl-tRNA synthetase 1	YES
ENSSSCP00000036921	ENSSSCG00000037845	ENSG00000127337	YEATS4	YEATS domain containing 4	NO
ENSSSCP00000036965	ENSSSCG00000006866	ENSG00000137992	DBT	dihydrolipoamide branched chain transacylase E2	NO
ENSSSCP00000036972	ENSSSCG00000003818	ENSG00000116641	DOCK7	dedicator of cytokinesis 7	NO
ENSSSCP00000037064	ENSSSCG00000000272	ENSG00000185591	SP1	Sp1 transcription factor	NO
ENSSSCP00000037072	ENSSSCG00000015047	ENSG00000149292	TTC12	tetratricopeptide repeat domain 12	NO
ENSSSCP00000037095	ENSSSCG00000006063	ENSG00000070756	PABPC1	poly(A) binding protein cytoplasmic 1	NO
ENSSSCP00000037159	ENSSSCG00000031949	ENSG00000067369	TP53BP1	tumor protein p53 binding protein 1	NO
ENSSSCP00000037248	ENSSSCG00000039656	ENSG00000177105	RHOG	ras homolog family member G	NO
ENSSSCP00000037259	ENSSSCG00000040706	ENSG00000113758	DBN1	drebrin 1	YES
ENSSSCP00000037414	ENSSSCG00000003152	ENSG00000183207	RUVBL2	RuvB like AAA ATPase 2	NO
ENSSSCP00000037472	ENSSSCG00000010204	ENSG00000122870	BICC1	BicC family RNA binding protein 1	NO
ENSSSCP00000037567	ENSSSCG00000010253	ENSG00000156515	HK1	hexokinase 1	NO
ENSSSCP00000037634	ENSSSCG00000004542	ENSG00000134440	NARS1	asparaginyl-tRNA synthetase 1	NO
ENSSSCP00000037660	ENSSSCG00000039607	ENSG00000180104	EXOC3	exocyst complex component 3	NO
ENSSSCP00000037700	ENSSSCG00000017877	ENSG00000185722	ANKFY1	ankyrin repeat and FYVE domain containing 1 [Source:HGNC Symbol	NO
ENSSSCP00000037726	ENSSSCG00000035564	ENSG00000076003	MCM6	minichromosome maintenance complex component 6	NO
ENSSSCP00000037760	ENSSSCG00000009192	ENSG00000163110	PDLIM5	PDZ and LIM domain 5	YES
ENSSSCP00000037912	ENSSSCG00000011027	ENSG00000170759	KIF5B	kinesin family member 5B	NO
ENSSSCP00000037947	ENSSSCG00000017146	-	-	-	NO
ENSSSCP00000037975	ENSSSCG00000016954	ENSG00000112851	ERBIN	erbb2 interacting protein	NO
ENSSSCP00000038013	ENSSSCG00000005599	ENSG00000136933	RABEPK	Rab9 effector protein with kelch motifs	NO
ENSSSCP00000038066	ENSSSCG00000013302	ENSG00000121691	CAT	catalase	NO
ENSSSCP00000038134	ENSSSCG00000016151	ENSG00000078018	MAP2	microtubule associated protein 2	YES
ENSSSCP00000038203	ENSSSCG00000006502	ENSG00000116584	ARHGEF2	Rho/Rac guanine nucleotide exchange factor 2	NO
ENSSSCP00000038227	ENSSSCG00000038989	ENSG00000108953	YWHAE	tyrosine 3-monooxygenase/tryptophan 5-monooxygenase activation protein epsilon	NO
ENSSSCP00000038242	ENSSSCG00000000798	ENSG00000151239	TWF1	twinfilin actin binding protein 1	YES
ENSSSCP00000038262	ENSSSCG00000034012	ENSG00000164305	CASP3	caspase 3	NO
ENSSSCP00000038273	ENSSSCG00000002344	ENSG00000170468	RIOX1	ribosomal oxygenase 1	NO
ENSSSCP00000038299	ENSSSCG00000032166	ENSG00000167863	ATP5PD	ATP synthase peripheral stalk subunit d	NO
ENSSSCP00000038304	ENSSSCG00000006641	ENSG00000143363	PRUNE1	prune exopolyphosphatase 1	NO
ENSSSCP00000038343	ENSSSCG00000017754	ENSG00000168961	LGALS9	galectin 9 [Source:HGNC Symbol	YES
ENSSSCP00000038375	ENSSSCG00000011435	ENSG00000247596	TWF2	twinfilin actin binding protein 2	NO
ENSSSCP00000038396	ENSSSCG00000007309	ENSG00000131051	RBM39	RNA binding motif protein 39	NO
ENSSSCP00000038433	ENSSSCG00000031733	ENSG00000131016	AKAP12	A-kinase anchoring protein 12	NO
ENSSSCP00000038441	ENSSSCG00000032763	ENSG00000104524	PYCR3	pyrroline-5-carboxylate reductase 3	YES
ENSSSCP00000038653	ENSSSCG00000035690	ENSG00000116560	SFPQ	splicing factor proline and glutamine rich	YES
ENSSSCP00000038686	ENSSSCG00000029256	ENSG00000117448	AKR1A1	aldo-keto reductase family 1 member A1	NO
ENSSSCP00000038722	ENSSSCG00000020964	ENSG00000265808	SEC22B	SEC22 homolog B, vesicle trafficking protein	NO
ENSSSCP00000038746	ENSSSCG00000030045	ENSG00000100462	PRMT5	protein arginine methyltransferase 5	YES
ENSSSCP00000038749	ENSSSCG00000000039	ENSG00000100227	POLDIP3	DNA polymerase delta interacting protein 3	NO
ENSSSCP00000038767	ENSSSCG00000030053	ENSG00000095139	ARCN1	archain 1	NO
ENSSSCP00000038803	ENSSSCG00000008877	ENSG00000171503	ETFDH	electron transfer flavoprotein dehydrogenase	NO
ENSSSCP00000038819	ENSSSCG00000000510	ENSG00000080371	RAB21	RAB21, member RAS oncogene family	YES
ENSSSCP00000038823	ENSSSCG00000006740	ENSG00000163399	ATP1A1	ATPase Na+/K+ transporting subunit alpha 1	NO
ENSSSCP00000038826	ENSSSCG00000038549	ENSG00000152518	ZFP36L2	ZFP36 ring finger protein like 2	NO
ENSSSCP00000039009	ENSSSCG00000008068	ENSG00000196305	IARS1	isoleucyl-tRNA synthetase 1	NO
ENSSSCP00000039055	ENSSSCG00000011237	-	-	-	YES
ENSSSCP00000039109	ENSSSCG00000038880	-	-	-	NO
ENSSSCP00000039198	ENSSSCG00000012639	ENSG00000125676	THOC2	THO complex subunit 2	NO
ENSSSCP00000039208	ENSSSCG00000031723	ENSG00000179331	RAB39A	RAB39A, member RAS oncogene family	NO
ENSSSCP00000039230	ENSSSCG00000001821	ENSG00000140553	UNC45A	unc-45 myosin chaperone A	NO
ENSSSCP00000039317	ENSSSCG00000004626	ENSG00000138594	TMOD3	tropomodulin 3	NO
ENSSSCP00000039377	ENSSSCG00000033010	ENSG00000124942	AHNAK	AHNAK nucleoprotein	YES
ENSSSCP00000039542	ENSSSCG00000040859	ENSG00000131899	LLGL1	LLGL scribble cell polarity complex component 1	NO
ENSSSCP00000039654	ENSSSCG00000009021	ENSG00000198589	LRBA	LPS responsive beige-like anchor protein [Source:HGNC Symbol	NO
ENSSSCP00000039809	ENSSSCG00000031901	ENSG00000138801	PAPSS1	3'-phosphoadenosine 5'-phosphosulfate synthase 1	YES
ENSSSCP00000039841	ENSSSCG00000021890	ENSG00000078369	GNB1	G protein subunit beta 1	NO
ENSSSCP00000039871	ENSSSCG00000017198	ENSG00000161533	ACOX1	acyl-CoA oxidase 1	YES
ENSSSCP00000039970	ENSSSCG00000023126	ENSG00000120948	TARDBP	TAR DNA binding protein	YES
ENSSSCP00000040023	ENSSSCG00000003377	ENSG00000097021	ACOT7	acyl-CoA thioesterase 7	NO
ENSSSCP00000040165	ENSSSCG00000039336	ENSG00000120063	GNA13	G protein subunit alpha 13	NO
ENSSSCP00000040188	ENSSSCG00000027827	ENSG00000117308	GALE	UDP-galactose-4-epimerase	NO
ENSSSCP00000040189	ENSSSCG00000023272	ENSG00000166333	ILK	integrin linked kinase	NO
ENSSSCP00000040223	ENSSSCG00000017957	ENSG00000161960	EIF4A1	eukaryotic translation initiation factor 4A1	NO
ENSSSCP00000040247	ENSSSCG00000039480	ENSG00000147475	ERLIN2	ER lipid raft associated 2	NO
ENSSSCP00000040250	ENSSSCG00000011408	ENSG00000004838	ZMYND10	zinc finger MYND-type containing 10	NO
ENSSSCP00000040254	ENSSSCG00000014364	ENSG00000131503	ANKHD1	ankyrin repeat and KH domain containing 1	NO
ENSSSCP00000040260	ENSSSCG00000025796	ENSG00000073536	NLE1	notchless homolog 1	NO
ENSSSCP00000040335	ENSSSCG00000009916	ENSG00000122971	ACADS	acyl-CoA dehydrogenase short chain [Source:HGNC Symbol	NO
ENSSSCP00000040391	ENSSSCG00000036828	ENSG00000114520	SNX4	sorting nexin 4	NO
ENSSSCP00000040462	ENSSSCG00000025187	ENSG00000171202	TMEM126A	transmembrane protein 126A	NO
ENSSSCP00000040559	ENSSSCG00000001701	ENSG00000096384	HSP90AB1	heat shock protein 90 alpha family class B member 1 [Source:HGNC Symbol	NO
ENSSSCP00000040607	ENSSSCG00000034086	ENSG00000165629	ATP5F1C	ATP synthase F1 subunit gamma [Source:HGNC Symbol	NO
ENSSSCP00000040638	ENSSSCG00000017420	ENSG00000173786	CNP	2',3'-cyclic nucleotide 3' phosphodiesterase	NO
ENSSSCP00000040665	ENSSSCG00000031991	ENSG00000023572	GLRX2	glutaredoxin 2	NO
ENSSSCP00000040673	ENSSSCG00000037549	ENSG00000023909	GCLM	glutamate-cysteine ligase modifier subunit	NO
ENSSSCP00000040690	ENSSSCG00000017732	ENSG00000010244	ZNF207	zinc finger protein 207	NO
ENSSSCP00000040758	ENSSSCG00000035676	ENSG00000145907	G3BP1	G3BP stress granule assembly factor 1	NO
ENSSSCP00000040826	ENSSSCG00000012328	ENSG00000086758	HUWE1	HECT, UBA and WWE domain containing E3 ubiquitin protein ligase 1	NO
ENSSSCP00000040831	ENSSSCG00000000697	ENSG00000111642	CHD4	chromodomain helicase DNA binding protein 4	NO
ENSSSCP00000040850	ENSSSCG00000038086	ENSG00000127884	ECHS1	enoyl-CoA hydratase, short chain 1	YES
ENSSSCP00000040877	ENSSSCG00000011822	ENSG00000198836	OPA1	OPA1 mitochondrial dynamin like GTPase	NO
ENSSSCP00000040878	ENSSSCG00000034786	ENSG00000206527	HACD2	3-hydroxyacyl-CoA dehydratase 2	NO
ENSSSCP00000040882	ENSSSCG00000040003	ENSG00000197355	UAP1L1	UDP-N-acetylglucosamine pyrophosphorylase 1 like 1	NO
ENSSSCP00000040998	ENSSSCG00000009839	ENSG00000122966	CIT	citron rho-interacting serine/threonine kinase	NO
ENSSSCP00000041005	ENSSSCG00000025545	ENSG00000094631	HDAC6	histone deacetylase 6	NO
ENSSSCP00000041035	ENSSSCG00000034905	ENSG00000167508	MVD	mevalonate diphosphate decarboxylase	NO
ENSSSCP00000041132	ENSSSCG00000023231	ENSG00000086589	RBM22	RNA binding motif protein 22	NO
ENSSSCP00000041267	ENSSSCG00000036659	-	-	-	NO
ENSSSCP00000041307	ENSSSCG00000030642	-	-	-	YES
ENSSSCP00000041372	ENSSSCG00000006930	ENSG00000097033	SH3GLB1	SH3 domain containing GRB2 like, endophilin B1	NO
ENSSSCP00000041383	ENSSSCG00000010651	ENSG00000099204	ABLIM1	actin binding LIM protein 1	NO
ENSSSCP00000041474	ENSSSCG00000008496	ENSG00000055332	EIF2AK2	eukaryotic translation initiation factor 2 alpha kinase 2	NO
ENSSSCP00000041487	ENSSSCG00000016441	ENSG00000033050	ABCF2	ATP binding cassette subfamily F member 2	NO
ENSSSCP00000041520	ENSSSCG00000003591	ENSG00000134644	PUM1	pumilio RNA binding family member 1	NO
ENSSSCP00000041639	ENSSSCG00000026004	ENSG00000174099	MSRB3	methionine sulfoxide reductase B3	NO
ENSSSCP00000041675	ENSSSCG00000012251	ENSG00000124486	USP9X	ubiquitin specific peptidase 9 X-linked	NO
ENSSSCP00000041699	ENSSSCG00000000522	ENSG00000187109	NAP1L1	nucleosome assembly protein 1 like 1	NO
ENSSSCP00000041732	ENSSSCG00000016857	ENSG00000153071	DAB2	DAB adaptor protein 2	NO
ENSSSCP00000041757	ENSSSCG00000025830	ENSG00000102900	NUP93	nucleoporin 93	NO
ENSSSCP00000041795	ENSSSCG00000001488	ENSG00000001084	GCLC	glutamate-cysteine ligase catalytic subunit	NO
ENSSSCP00000041838	ENSSSCG00000010340	ENSG00000122378	PRXL2A	peroxiredoxin like 2A	NO
ENSSSCP00000041861	ENSSSCG00000038994	ENSG00000169504	CLIC4	chloride intracellular channel 4	NO
ENSSSCP00000041895	ENSSSCG00000023304	ENSG00000167978	SRRM2	serine/arginine repetitive matrix 2	NO
ENSSSCP00000041970	ENSSSCG00000014247	ENSG00000164904	ALDH7A1	aldehyde dehydrogenase 7 family member A1	YES
ENSSSCP00000041998	ENSSSCG00000035768	ENSG00000134419	RPS15A	ribosomal protein S15a	NO
ENSSSCP00000042013	ENSSSCG00000016721	ENSG00000136279	DBNL	drebrin like	NO
ENSSSCP00000042064	ENSSSCG00000036679	ENSG00000154556	SORBS2	sorbin and SH3 domain containing 2 [Source:HGNC Symbol	NO
ENSSSCP00000042066	ENSSSCG00000004927	ENSG00000166855	CLPX	caseinolytic mitochondrial matrix peptidase chaperone subunit X	NO
ENSSSCP00000042077	ENSSSCG00000017239	ENSG00000172809	RPL38	ribosomal protein L38	YES
ENSSSCP00000042123	ENSSSCG00000020706	ENSG00000159228	CBR1	carbonyl reductase 1	YES
ENSSSCP00000042148	ENSSSCG00000008268	ENSG00000115307	AUP1	AUP1 lipid droplet regulating VLDL assembly factor	NO
ENSSSCP00000042175	ENSSSCG00000003168	ENSG00000161618	ALDH16A1	aldehyde dehydrogenase 16 family member A1	YES
ENSSSCP00000042204	ENSSSCG00000000719	ENSG00000139180	NDUFA9	NADH:ubiquinone oxidoreductase subunit A9	NO
ENSSSCP00000042215	ENSSSCG00000032908	ENSG00000103035	PSMD7	proteasome 26S subunit, non-ATPase 7	NO
ENSSSCP00000042237	ENSSSCG00000015077	ENSG00000167257	RNF214	ring finger protein 214	NO
ENSSSCP00000042240	ENSSSCG00000036350	-	-	-	NO
ENSSSCP00000042248	ENSSSCG00000006496	ENSG00000160789	LMNA	lamin A/C	YES
ENSSSCP00000042250	ENSSSCG00000011363	ENSG00000114302	PRKAR2A	protein kinase cAMP-dependent type II regulatory subunit alpha	YES
ENSSSCP00000042290	ENSSSCG00000036686	ENSG00000158985	CDC42SE2	CDC42 small effector 2	NO
ENSSSCP00000042411	ENSSSCG00000039894	-	-	-	NO
ENSSSCP00000042445	ENSSSCG00000021170	ENSG00000197601	FAR1	fatty acyl-CoA reductase 1 [Source:HGNC Symbol	NO
ENSSSCP00000042503	ENSSSCG00000037274	ENSG00000187514	PTMA	prothymosin alpha	NO
ENSSSCP00000042515	ENSSSCG00000000849	ENSG00000166598	HSP90B1	heat shock protein 90 beta family member 1	YES
ENSSSCP00000042623	ENSSSCG00000040984	ENSG00000137168	PPIL1	peptidylprolyl isomerase like 1	NO
ENSSSCP00000042666	ENSSSCG00000005126	ENSG00000137055	PLAA	phospholipase A2 activating protein	NO
ENSSSCP00000042682	ENSSSCG00000013366	ENSG00000134333	LDHA	lactate dehydrogenase A [Source:HGNC Symbol	NO
ENSSSCP00000042797	ENSSSCG00000034810	ENSG00000162517	PEF1	penta-EF-hand domain containing 1	NO
ENSSSCP00000042829	ENSSSCG00000008986	ENSG00000138758	SEPTIN11	septin 11	NO
ENSSSCP00000042873	ENSSSCG00000025323	ENSG00000189091	SF3B3	splicing factor 3b subunit 3 [Source:HGNC Symbol	NO
ENSSSCP00000042900	ENSSSCG00000016509	ENSG00000146963	LUC7L2	LUC7 like 2, pre-mRNA splicing factor [Source:HGNC Symbol	NO
ENSSSCP00000042994	ENSSSCG00000040857	ENSG00000125835	SNRPB	small nuclear ribonucleoprotein polypeptides B and B1	NO
ENSSSCP00000043002	ENSSSCG00000003923	ENSG00000126107	HECTD3	HECT domain E3 ubiquitin protein ligase 3	NO
ENSSSCP00000043061	ENSSSCG00000003505	ENSG00000244038	DDOST	dolichyl-diphosphooligosaccharide--protein glycosyltransferase non-catalytic subunit	NO
ENSSSCP00000043100	ENSSSCG00000032010	ENSG00000023191	RNH1	ribonuclease/angiogenin inhibitor 1 [Source:HGNC Symbol	YES
ENSSSCP00000043108	ENSSSCG00000051359	ENSG00000184117	NIPSNAP1	nipsnap homolog 1	NO
ENSSSCP00000043118	ENSSSCG00000036049	ENSG00000242265	PEG10	paternally expressed 10	YES
ENSSSCP00000043130	ENSSSCG00000033655	ENSG00000137285	TUBB2B	tubulin beta 2B class IIb [Source:HGNC Symbol	YES
ENSSSCP00000043187	ENSSSCG00000008147	ENSG00000115641	FHL2	four and a half LIM domains 2	YES
ENSSSCP00000043289	ENSSSCG00000013856	ENSG00000072958	AP1M1	adaptor related protein complex 1 subunit mu 1	NO
ENSSSCP00000043342	ENSSSCG00000032067	ENSG00000004455	AK2	adenylate kinase 2	NO
ENSSSCP00000043344	ENSSSCG00000010739	ENSG00000175029	CTBP2	C-terminal binding protein 2	NO
ENSSSCP00000043346	ENSSSCG00000029005	ENSG00000182481	KPNA2	karyopherin subunit alpha 2	NO
ENSSSCP00000043373	ENSSSCG00000032188	ENSG00000130731	METTL26	methyltransferase like 26	NO
ENSSSCP00000043380	ENSSSCG00000004049	ENSG00000120437	ACAT2	acetyl-CoA acetyltransferase 2	YES
ENSSSCP00000043410	ENSSSCG00000031332	ENSG00000139977	NAA30	N-alpha-acetyltransferase 30, NatC catalytic subunit	NO
ENSSSCP00000043424	ENSSSCG00000001499	ENSG00000151914	DST	dystonin	NO
ENSSSCP00000043442	ENSSSCG00000022545	ENSG00000160014	CALM3	calmodulin 3 [Source:HGNC Symbol	NO
ENSSSCP00000043598	ENSSSCG00000022828	ENSG00000100941	PNN	pinin, desmosome associated protein [Source:HGNC Symbol	NO
ENSSSCP00000043625	ENSSSCG00000035505	ENSG00000083896	YTHDC1	YTH domain containing 1 [Source:HGNC Symbol	NO
ENSSSCP00000043725	ENSSSCG00000033937	ENSG00000187240	DYNC2H1	dynein cytoplasmic 2 heavy chain 1	NO
ENSSSCP00000043833	ENSSSCG00000018049	ENSG00000141127	PRPSAP2	phosphoribosyl pyrophosphate synthetase associated protein 2	NO
ENSSSCP00000043836	ENSSSCG00000011233	ENSG00000144635	DYNC1LI1	dynein cytoplasmic 1 light intermediate chain 1	NO
ENSSSCP00000043888	ENSSSCG00000007228	ENSG00000101294	HM13	histocompatibility minor 13	NO
ENSSSCP00000043936	ENSSSCG00000033871	ENSG00000164162	ANAPC10	anaphase promoting complex subunit 10	NO
ENSSSCP00000043939	ENSSSCG00000013736	ENSG00000167815	PRDX2	peroxiredoxin 2 [Source:HGNC Symbol	YES
ENSSSCP00000043960	ENSSSCG00000036988	-	-	-	NO
ENSSSCP00000044048	ENSSSCG00000001477	ENSG00000204227	RING1	ring finger protein 1	NO
ENSSSCP00000044086	ENSSSCG00000034395	ENSG00000118260	CREB1	cAMP responsive element binding protein 1	NO
ENSSSCP00000044103	ENSSSCG00000033653	ENSG00000160201	U2AF1	U2 small nuclear RNA auxiliary factor 1	NO
ENSSSCP00000044127	ENSSSCG00000010517	ENSG00000171314	PGAM1	phosphoglycerate mutase 1	NO
ENSSSCP00000044211	ENSSSCG00000016019	ENSG00000061676	NCKAP1	NCK associated protein 1	NO
ENSSSCP00000044214	ENSSSCG00000010214	ENSG00000170312	CDK1	cyclin dependent kinase 1	NO
ENSSSCP00000044234	ENSSSCG00000013249	ENSG00000175216	CKAP5	cytoskeleton associated protein 5	NO
ENSSSCP00000044236	ENSSSCG00000010357	ENSG00000062650	WAPL	WAPL cohesin release factor [Source:HGNC Symbol	NO
ENSSSCP00000044246	ENSSSCG00000006395	-	-	-	YES
ENSSSCP00000044313	ENSSSCG00000035570	ENSG00000104824	HNRNPL	heterogeneous nuclear ribonucleoprotein L	YES
ENSSSCP00000044387	ENSSSCG00000035038	ENSG00000128849	CGNL1	cingulin like 1 [Source:HGNC Symbol	NO
ENSSSCP00000044440	ENSSSCG00000015273	ENSG00000058668	ATP2B4	ATPase plasma membrane Ca2+ transporting 4	NO
ENSSSCP00000044485	ENSSSCG00000011051	ENSG00000187522	HSPA14	heat shock protein family A (Hsp70) member 14	NO
ENSSSCP00000044498	ENSSSCG00000038132	ENSG00000168264	IRF2BP2	interferon regulatory factor 2 binding protein 2	NO
ENSSSCP00000044524	ENSSSCG00000005030	ENSG00000087303	NID2	nidogen 2	NO
ENSSSCP00000044532	ENSSSCG00000032357	ENSG00000157500	APPL1	adaptor protein, phosphotyrosine interacting with PH domain and leucine zipper 1	NO
ENSSSCP00000044578	ENSSSCG00000032835	ENSG00000136888	ATP6V1G1	ATPase H+ transporting V1 subunit G1	NO
ENSSSCP00000044607	ENSSSCG00000009528	ENSG00000134900	TPP2	tripeptidyl peptidase 2	YES
ENSSSCP00000044668	ENSSSCG00000007544	ENSG00000164828	SUN1	Sad1 and UNC84 domain containing 1	NO
ENSSSCP00000044829	ENSSSCG00000011610	ENSG00000132182	NUP210	nucleoporin 210	NO
ENSSSCP00000044832	ENSSSCG00000034896	ENSG00000165704	HPRT1	hypoxanthine phosphoribosyltransferase 1	NO
ENSSSCP00000044906	ENSSSCG00000009821	ENSG00000111229	ARPC3	actin related protein 2/3 complex subunit 3	NO
ENSSSCP00000045049	ENSSSCG00000017289	ENSG00000198231	DDX42	DEAD-box helicase 42	NO
ENSSSCP00000045064	ENSSSCG00000011813	ENSG00000090530	P3H2	prolyl 3-hydroxylase 2 [Source:HGNC Symbol	NO
ENSSSCP00000045121	ENSSSCG00000026612	ENSG00000105197	TIMM50	translocase of inner mitochondrial membrane 50	NO
ENSSSCP00000045142	ENSSSCG00000002135	ENSG00000198805	PNP	purine nucleoside phosphorylase	YES
ENSSSCP00000045165	ENSSSCG00000008796	ENSG00000163694	RBM47	RNA binding motif protein 47	NO
ENSSSCP00000045176	ENSSSCG00000036716	ENSG00000197756	RPL37A	ribosomal protein L37a	NO
ENSSSCP00000045257	ENSSSCG00000033095	ENSG00000151657	KIN	Kin17 DNA and RNA binding protein	NO
ENSSSCP00000045371	ENSSSCG00000006487	ENSG00000163468	CCT3	chaperonin containing TCP1 subunit 3 [Source:HGNC Symbol	YES
ENSSSCP00000045403	ENSSSCG00000005671	ENSG00000095321	CRAT	carnitine O-acetyltransferase	NO
ENSSSCP00000045487	ENSSSCG00000010289	ENSG00000107745	MICU1	mitochondrial calcium uptake 1 [Source:HGNC Symbol	NO
ENSSSCP00000045503	ENSSSCG00000015570	ENSG00000116679	IVNS1ABP	influenza virus NS1A binding protein	NO
ENSSSCP00000045513	ENSSSCG00000032472	ENSG00000108528	SLC25A11	solute carrier family 25 member 11	NO
ENSSSCP00000045626	ENSSSCG00000006954	ENSG00000104529	EEF1D	eukaryotic translation elongation factor 1 delta	NO
ENSSSCP00000045685	ENSSSCG00000007275	ENSG00000125970	RALY	RALY heterogeneous nuclear ribonucleoprotein	NO
ENSSSCP00000045752	ENSSSCG00000001934	ENSG00000100934	SEC23A	SEC23 homolog A, COPII coat complex component	NO
ENSSSCP00000045786	ENSSSCG00000039191	ENSG00000094916	CBX5	chromobox 5	NO
ENSSSCP00000045811	ENSSSCG00000032806	ENSG00000170584	NUDCD2	NudC domain containing 2	NO
ENSSSCP00000045820	ENSSSCG00000013878	ENSG00000130313	PGLS	6-phosphogluconolactonase	NO
ENSSSCP00000045838	ENSSSCG00000034386	ENSG00000174437	ATP2A2	ATPase sarcoplasmic/endoplasmic reticulum Ca2+ transporting 2	NO
ENSSSCP00000045935	ENSSSCG00000007097	ENSG00000101310	SEC23B	SEC23 homolog B, COPII coat complex component	YES
ENSSSCP00000046094	ENSSSCG00000001549	ENSG00000096060	FKBP5	FKBP prolyl isomerase 5	YES
ENSSSCP00000046124	ENSSSCG00000006562	ENSG00000143614	GATAD2B	GATA zinc finger domain containing 2B	NO
ENSSSCP00000046156	ENSSSCG00000034058	ENSG00000141522	ARHGDIA	Rho GDP dissociation inhibitor alpha [Source:HGNC Symbol	NO
ENSSSCP00000046230	ENSSSCG00000011804	ENSG00000163918	RFC4	replication factor C subunit 4	NO
ENSSSCP00000046343	ENSSSCG00000033762	-	-	-	NO
ENSSSCP00000046359	ENSSSCG00000002377	ENSG00000119718	EIF2B2	eukaryotic translation initiation factor 2B subunit beta	NO
ENSSSCP00000046368	ENSSSCG00000010092	ENSG00000241973	PI4KA	phosphatidylinositol 4-kinase alpha	NO
ENSSSCP00000046414	ENSSSCG00000000890	ENSG00000139350	NEDD1	NEDD1 gamma-tubulin ring complex targeting factor	NO
ENSSSCP00000046447	ENSSSCG00000020878	ENSG00000143889	HNRNPLL	heterogeneous nuclear ribonucleoprotein L like	NO
ENSSSCP00000046478	ENSSSCG00000005459	ENSG00000136813	ECPAS	Ecm29 proteasome adaptor and scaffold	NO
ENSSSCP00000046537	ENSSSCG00000035956	ENSG00000130956	HABP4	hyaluronan binding protein 4	NO
ENSSSCP00000046544	ENSSSCG00000015050	ENSG00000086827	ZW10	zw10 kinetochore protein	NO
ENSSSCP00000046635	ENSSSCG00000037597	ENSG00000123374	CDK2	cyclin dependent kinase 2 [Source:HGNC Symbol	YES
ENSSSCP00000046655	ENSSSCG00000016291	ENSG00000204120	GIGYF2	GRB10 interacting GYF protein 2	NO
ENSSSCP00000046691	ENSSSCG00000039647	ENSG00000175390	EIF3F	eukaryotic translation initiation factor 3 subunit F	NO
ENSSSCP00000046733	ENSSSCG00000016100	ENSG00000119013	NDUFB3	NADH:ubiquinone oxidoreductase subunit B3	NO
ENSSSCP00000046738	ENSSSCG00000006274	ENSG00000253729	PRKDC	protein kinase, DNA-activated, catalytic subunit	NO
ENSSSCP00000046741	ENSSSCG00000005959	ENSG00000153310	CYRIB	CYFIP related Rac1 interactor B	NO
ENSSSCP00000046748	ENSSSCG00000017728	ENSG00000176658	MYO1D	myosin ID	NO
ENSSSCP00000046853	ENSSSCG00000034131	ENSG00000239264	TXNDC5	thioredoxin domain containing 5	YES
ENSSSCP00000046932	ENSSSCG00000040989	ENSG00000170412	GPRC5C	G protein-coupled receptor class C group 5 member C	NO
ENSSSCP00000046950	ENSSSCG00000039549	ENSG00000175895	PLEKHF2	pleckstrin homology and FYVE domain containing 2	NO
ENSSSCP00000046999	ENSSSCG00000033620	ENSG00000183048	SLC25A10	solute carrier family 25 member 10	NO
ENSSSCP00000047002	ENSSSCG00000033332	ENSG00000101182	PSMA7	proteasome 20S subunit alpha 7	YES
ENSSSCP00000047045	ENSSSCG00000004199	ENSG00000079819	EPB41L2	erythrocyte membrane protein band 4.1 like 2	NO
ENSSSCP00000047058	ENSSSCG00000004679	ENSG00000140263	SORD	sorbitol dehydrogenase	NO
ENSSSCP00000047091	ENSSSCG00000028886	ENSG00000205339	IPO7	importin 7	NO
ENSSSCP00000047156	ENSSSCG00000034216	-	-	-	NO
ENSSSCP00000047246	ENSSSCG00000014850	ENSG00000118363	SPCS2	signal peptidase complex subunit 2	NO
ENSSSCP00000047263	ENSSSCG00000033120	ENSG00000157654	PALM2AKAP2	PALM2 and AKAP2 fusion	YES
ENSSSCP00000047284	ENSSSCG00000013508	ENSG00000141985	SH3GL1	SH3 domain containing GRB2 like 1, endophilin A2 [Source:HGNC Symbol	YES
ENSSSCP00000047291	ENSSSCG00000022343	ENSG00000074800	ENO1	enolase 1	YES
ENSSSCP00000047295	ENSSSCG00000004092	ENSG00000120254	MTHFD1L	methylenetetrahydrofolate dehydrogenase (NADP+ dependent) 1 like	YES
ENSSSCP00000047456	ENSSSCG00000016077	ENSG00000144381	HSPD1	heat shock protein family D (Hsp60) member 1	YES
ENSSSCP00000047516	ENSSSCG00000027293	ENSG00000083312	TNPO1	transportin 1	NO
ENSSSCP00000047536	ENSSSCG00000038973	ENSG00000058272	PPP1R12A	protein phosphatase 1 regulatory subunit 12A	NO
ENSSSCP00000047609	ENSSSCG00000017340	ENSG00000172992	DCAKD	dephospho-CoA kinase domain containing	NO
ENSSSCP00000047765	ENSSSCG00000014101	ENSG00000132842	AP3B1	adaptor related protein complex 3 subunit beta 1	NO
ENSSSCP00000047792	ENSSSCG00000016075	ENSG00000115524	SF3B1	splicing factor 3b subunit 1	NO
ENSSSCP00000047843	ENSSSCG00000014794	ENSG00000110713	NUP98	nucleoporin 98 and 96 precursor [Source:HGNC Symbol	NO
ENSSSCP00000047936	ENSSSCG00000017385	ENSG00000131467	PSME3	proteasome activator subunit 3	NO
ENSSSCP00000048016	ENSSSCG00000033526	ENSG00000112208	BAG2	BAG cochaperone 2	NO
ENSSSCP00000048092	ENSSSCG00000016339	ENSG00000132323	ILKAP	ILK associated serine/threonine phosphatase	NO
ENSSSCP00000048156	ENSSSCG00000012427	-	-	-	YES
ENSSSCP00000048203	ENSSSCG00000038718	ENSG00000130706	ADRM1	ADRM1 26S proteasome ubiquitin receptor	NO
ENSSSCP00000048224	ENSSSCG00000034927	ENSG00000184110	EIF3C	eukaryotic translation initiation factor 3 subunit C	NO
ENSSSCP00000048355	ENSSSCG00000011317	ENSG00000163820	FYCO1	FYVE and coiled-coil domain autophagy adaptor 1	NO
ENSSSCP00000048552	ENSSSCG00000010133	ENSG00000099889	ARVCF	ARVCF delta catenin family member	NO
ENSSSCP00000048575	ENSSSCG00000036411	ENSG00000112304	ACOT13	acyl-CoA thioesterase 13	NO
ENSSSCP00000048658	ENSSSCG00000013883	ENSG00000167483	NIBAN3	niban apoptosis regulator 3 [Source:HGNC Symbol	NO
ENSSSCP00000048699	ENSSSCG00000033673	ENSG00000169100	SLC25A6	solute carrier family 25 member 6	NO
ENSSSCP00000048741	ENSSSCG00000006062	-	-	-	YES
ENSSSCP00000048820	ENSSSCG00000036014	-	-	-	NO
ENSSSCP00000048889	ENSSSCG00000025565	ENSG00000103226	NOMO3	NODAL modulator 3	NO
ENSSSCP00000048917	ENSSSCG00000001090	ENSG00000112294	ALDH5A1	aldehyde dehydrogenase 5 family member A1	NO
ENSSSCP00000048930	ENSSSCG00000017773	ENSG00000109111	SUPT6H	SPT6 homolog, histone chaperone and transcription elongation factor	NO
ENSSSCP00000049041	ENSSSCG00000013062	ENSG00000149480	MTA2	metastasis associated 1 family member 2	NO
ENSSSCP00000049079	ENSSSCG00000006619	ENSG00000143376	SNX27	sorting nexin 27	NO
ENSSSCP00000049186	ENSSSCG00000039466	ENSG00000180900	SCRIB	scribble planar cell polarity protein	NO
ENSSSCP00000049220	ENSSSCG00000017406	ENSG00000173757	STAT5B	signal transducer and activator of transcription 5B	NO
ENSSSCP00000049368	ENSSSCG00000037216	ENSG00000163605	PPP4R2	protein phosphatase 4 regulatory subunit 2	NO
ENSSSCP00000049373	ENSSSCG00000015480	ENSG00000117523	PRRC2C	proline rich coiled-coil 2C	NO
ENSSSCP00000049377	ENSSSCG00000039516	ENSG00000130764	LRRC47	leucine rich repeat containing 47	YES
ENSSSCP00000049411	ENSSSCG00000040746	ENSG00000081479	LRP2	LDL receptor related protein 2	NO
ENSSSCP00000049432	ENSSSCG00000039460	ENSG00000108107	RPL28	ribosomal protein L28	NO
ENSSSCP00000049531	ENSSSCG00000031918	ENSG00000179091	CYC1	cytochrome c1	NO
ENSSSCP00000049596	ENSSSCG00000023110	ENSG00000162191	UBXN1	UBX domain protein 1	NO
ENSSSCP00000049674	ENSSSCG00000006250	ENSG00000254087	LYN	LYN proto-oncogene, Src family tyrosine kinase	NO
ENSSSCP00000049756	ENSSSCG00000011912	ENSG00000151576	QTRT2	queuine tRNA-ribosyltransferase accessory subunit 2 [Source:HGNC Symbol	NO
ENSSSCP00000049772	ENSSSCG00000016711	ENSG00000122565	CBX3	chromobox 3	YES
ENSSSCP00000049773	ENSSSCG00000039094	ENSG00000178209	PLEC	plectin	YES
ENSSSCP00000049913	ENSSSCG00000009244	ENSG00000138674	SEC31A	SEC31 homolog A, COPII coat complex component	NO
ENSSSCP00000049943	ENSSSCG00000032049	ENSG00000074755	ZZEF1	zinc finger ZZ-type and EF-hand domain containing 1	NO
ENSSSCP00000049987	ENSSSCG00000007514	ENSG00000124164	VAPB	VAMP associated protein B and C	YES
ENSSSCP00000049988	ENSSSCG00000004620	ENSG00000197535	MYO5A	myosin VA [Source:HGNC Symbol	NO
ENSSSCP00000050012	ENSSSCG00000035434	-	-	-	NO
ENSSSCP00000050051	ENSSSCG00000040735	ENSG00000153904	DDAH1	dimethylarginine dimethylaminohydrolase 1 [Source:HGNC Symbol	NO
ENSSSCP00000050291	ENSSSCG00000008274	ENSG00000204843	DCTN1	dynactin subunit 1	NO
ENSSSCP00000050334	ENSSSCG00000026414	-	-	-	NO
ENSSSCP00000050349	ENSSSCG00000013647	ENSG00000105401	CDC37	cell division cycle 37, HSP90 cochaperone	YES
ENSSSCP00000050368	ENSSSCG00000035987	ENSG00000013016	EHD3	EH domain containing 3	NO
ENSSSCP00000050427	ENSSSCG00000038735	ENSG00000092531	SNAP23	synaptosome associated protein 23	NO
ENSSSCP00000050484	ENSSSCG00000036639	ENSG00000148175	STOM	stomatin	NO
ENSSSCP00000050495	ENSSSCG00000037236	-	-	-	YES
ENSSSCP00000050515	ENSSSCG00000039071	ENSG00000213719	CLIC1	chloride intracellular channel 1	YES
ENSSSCP00000050532	ENSSSCG00000036106	ENSG00000131462	TUBG1	tubulin gamma 1	NO
ENSSSCP00000050552	ENSSSCG00000001706	ENSG00000124608	AARS2	alanyl-tRNA synthetase 2, mitochondrial	NO
ENSSSCP00000050669	ENSSSCG00000032180	ENSG00000166508	MCM7	minichromosome maintenance complex component 7	NO
ENSSSCP00000050680	ENSSSCG00000000502	ENSG00000111596	CNOT2	CCR4-NOT transcription complex subunit 2	NO
ENSSSCP00000050735	ENSSSCG00000035007	-	-	-	YES
ENSSSCP00000050736	ENSSSCG00000006752	ENSG00000009307	CSDE1	cold shock domain containing E1	NO
ENSSSCP00000050801	ENSSSCG00000009142	ENSG00000138802	SEC24B	SEC24 homolog B, COPII coat complex component	NO
ENSSSCP00000050806	ENSSSCG00000003973	ENSG00000171793	CTPS1	CTP synthase 1	YES
ENSSSCP00000050890	ENSSSCG00000011811	ENSG00000145012	LPP	LIM domain containing preferred translocation partner in lipoma	YES
ENSSSCP00000050934	ENSSSCG00000017804	ENSG00000159842	ABR	ABR activator of RhoGEF and GTPase	NO
ENSSSCP00000050956	ENSSSCG00000040642	ENSG00000002834	LASP1	LIM and SH3 protein 1	YES
ENSSSCP00000051073	ENSSSCG00000021845	ENSG00000168488	ATXN2L	ataxin 2 like	NO
ENSSSCP00000051115	ENSSSCG00000040344	ENSG00000135269	TES	testin LIM domain protein	YES
ENSSSCP00000051116	ENSSSCG00000039390	ENSG00000106263	EIF3B	eukaryotic translation initiation factor 3 subunit B	NO
ENSSSCP00000051131	ENSSSCG00000009741	ENSG00000177192	PUS1	pseudouridine synthase 1	NO
ENSSSCP00000051143	ENSSSCG00000039487	ENSG00000160360	GPSM1	G protein signaling modulator 1	NO
ENSSSCP00000051172	ENSSSCG00000040634	ENSG00000023318	ERP44	endoplasmic reticulum protein 44	NO
ENSSSCP00000051191	ENSSSCG00000023245	ENSG00000147140	NONO	non-POU domain containing octamer binding	NO
ENSSSCP00000051198	ENSSSCG00000016512	ENSG00000105939	ZC3HAV1	zinc finger CCCH-type containing, antiviral 1	NO
ENSSSCP00000051211	ENSSSCG00000038008	ENSG00000239306	RBM14	RNA binding motif protein 14	YES
ENSSSCP00000051221	ENSSSCG00000016743	ENSG00000105953	OGDH	oxoglutarate dehydrogenase	YES
ENSSSCP00000051264	ENSSSCG00000039235	ENSG00000013275	PSMC4	proteasome 26S subunit, ATPase 4	NO
ENSSSCP00000051343	ENSSSCG00000009978	ENSG00000100280	AP1B1	adaptor related protein complex 1 subunit beta 1	NO
ENSSSCP00000051633	ENSSSCG00000011137	ENSG00000057608	GDI2	GDP dissociation inhibitor 2	NO
ENSSSCP00000051906	ENSSSCG00000038992	ENSG00000176014	TUBB6	tubulin beta 6 class V	YES
ENSSSCP00000051912	ENSSSCG00000013022	ENSG00000068976	PYGM	glycogen phosphorylase, muscle associated [Source:HGNC Symbol	NO
ENSSSCP00000051926	ENSSSCG00000036293	ENSG00000188529	SRSF10	serine and arginine rich splicing factor 10	NO
ENSSSCP00000051960	ENSSSCG00000012405	-	-	-	NO
ENSSSCP00000051984	ENSSSCG00000022760	ENSG00000165119	HNRNPK	heterogeneous nuclear ribonucleoprotein K	YES
ENSSSCP00000051988	ENSSSCG00000011373	ENSG00000178035	IMPDH2	inosine monophosphate dehydrogenase 2	YES
ENSSSCP00000052059	ENSSSCG00000034101	ENSG00000180902	D2HGDH	D-2-hydroxyglutarate dehydrogenase	NO
ENSSSCP00000052105	ENSSSCG00000034227	ENSG00000136942	RPL35	ribosomal protein L35	NO
ENSSSCP00000052221	ENSSSCG00000006081	ENSG00000156482	RPL30	ribosomal protein L30	YES
ENSSSCP00000052228	ENSSSCG00000012758	ENSG00000147383	NSDHL	NAD(P) dependent steroid dehydrogenase-like	NO
ENSSSCP00000052316	ENSSSCG00000016971	ENSG00000131844	MCCC2	methylcrotonyl-CoA carboxylase subunit 2	NO
ENSSSCP00000052318	ENSSSCG00000024235	ENSG00000182446	NPLOC4	NPL4 homolog, ubiquitin recognition factor	NO
ENSSSCP00000052322	ENSSSCG00000029901	ENSG00000175931	UBE2O	ubiquitin conjugating enzyme E2 O	NO
ENSSSCP00000052402	ENSSSCG00000002535	ENSG00000080824	HSP90AA1	heat shock protein 90 alpha family class A member 1	YES
ENSSSCP00000052448	ENSSSCG00000014913	ENSG00000073921	PICALM	phosphatidylinositol binding clathrin assembly protein	NO
ENSSSCP00000052464	ENSSSCG00000001930	ENSG00000137817	PARP6	poly(ADP-ribose) polymerase family member 6	YES
ENSSSCP00000052481	ENSSSCG00000039843	ENSG00000198700	IPO9	importin 9	NO
ENSSSCP00000052524	ENSSSCG00000017566	ENSG00000167107	ACSF2	acyl-CoA synthetase family member 2	NO
ENSSSCP00000052543	ENSSSCG00000038954	ENSG00000105355	PLIN3	perilipin 3	YES
ENSSSCP00000052625	ENSSSCG00000014559	ENSG00000185627	PSMD13	proteasome 26S subunit, non-ATPase 13	NO
ENSSSCP00000052640	ENSSSCG00000035544	ENSG00000137804	NUSAP1	nucleolar and spindle associated protein 1	NO
ENSSSCP00000052650	ENSSSCG00000038008	ENSG00000173933	RBM4	RNA binding motif protein 4	YES
ENSSSCP00000052743	ENSSSCG00000006388	ENSG00000132716	DCAF8	DDB1 and CUL4 associated factor 8	NO
ENSSSCP00000052810	ENSSSCG00000036294	ENSG00000213965	NUDT19	nudix hydrolase 19	NO
ENSSSCP00000052815	ENSSSCG00000006781	ENSG00000143079	CTTNBP2NL	CTTNBP2 N-terminal like	NO
ENSSSCP00000052867	ENSSSCG00000012325	ENSG00000072501	SMC1A	structural maintenance of chromosomes 1A [Source:HGNC Symbol	NO
ENSSSCP00000052886	ENSSSCG00000005403	ENSG00000136824	SMC2	structural maintenance of chromosomes 2	NO
ENSSSCP00000052911	ENSSSCG00000003566	ENSG00000090273	NUDC	nuclear distribution C, dynein complex regulator	NO
ENSSSCP00000053028	ENSSSCG00000033744	ENSG00000169627	BOLA2B	bolA family member 2B	YES
ENSSSCP00000053046	ENSSSCG00000006176	-	-	-	NO
ENSSSCP00000053198	ENSSSCG00000011250	ENSG00000060971	ACAA1	acetyl-CoA acyltransferase 1	NO
ENSSSCP00000053239	ENSSSCG00000016613	ENSG00000008311	AASS	aminoadipate-semialdehyde synthase	NO
ENSSSCP00000053289	ENSSSCG00000035403	ENSG00000087903	RFX2	regulatory factor X2	NO
ENSSSCP00000053326	ENSSSCG00000040738	ENSG00000197102	DYNC1H1	dynein cytoplasmic 1 heavy chain 1	NO
ENSSSCP00000053347	ENSSSCG00000014165	ENSG00000198677	SKIC3	SKI3 subunit of superkiller complex	NO
ENSSSCP00000053361	ENSSSCG00000017218	ENSG00000109089	CDR2L	cerebellar degeneration related protein 2 like [Source:HGNC Symbol	NO
ENSSSCP00000053375	ENSSSCG00000011501	ENSG00000172340	SUCLG2	succinate-CoA ligase GDP-forming subunit beta	NO
ENSSSCP00000053435	ENSSSCG00000002804	ENSG00000070770	CSNK2A2	casein kinase 2 alpha 2	NO
ENSSSCP00000053451	ENSSSCG00000009889	ENSG00000111275	ALDH2	aldehyde dehydrogenase 2 family member	NO
ENSSSCP00000053484	ENSSSCG00000037913	ENSG00000211938	IGHV3-7	immunoglobulin heavy variable 3-7	NO
ENSSSCP00000053491	ENSSSCG00000015108	ENSG00000256269	HMBS	hydroxymethylbilane synthase	NO
ENSSSCP00000053505	ENSSSCG00000009150	ENSG00000138796	HADH	hydroxyacyl-CoA dehydrogenase	NO
ENSSSCP00000053530	ENSSSCG00000005317	ENSG00000137076	TLN1	talin 1	YES
ENSSSCP00000053555	ENSSSCG00000010874	ENSG00000035687	ADSS2	adenylosuccinate synthase 2	NO
ENSSSCP00000053565	ENSSSCG00000034398	ENSG00000156172	CFAP418	cilia and flagella associated protein 418	NO
ENSSSCP00000053665	ENSSSCG00000017694	ENSG00000278540	ACACA	acetyl-CoA carboxylase alpha	NO
ENSSSCP00000053703	ENSSSCG00000003040	ENSG00000076928	ARHGEF1	Rho guanine nucleotide exchange factor 1	NO
ENSSSCP00000053762	ENSSSCG00000000146	ENSG00000133392	MYH11	myosin heavy chain 11	YES
ENSSSCP00000053780	ENSSSCG00000040727	ENSG00000169696	ASPSCR1	ASPSCR1 tether for SLC2A4, UBX domain containing	NO
ENSSSCP00000053789	ENSSSCG00000024413	ENSG00000105568	PPP2R1A	protein phosphatase 2 scaffold subunit Aalpha [Source:HGNC Symbol	NO
ENSSSCP00000053856	ENSSSCG00000004661	ENSG00000104177	MYEF2	myelin expression factor 2	NO
ENSSSCP00000053922	ENSSSCG00000011157	ENSG00000107959	PITRM1	pitrilysin metallopeptidase 1	YES
ENSSSCP00000053960	ENSSSCG00000036695	ENSG00000136231	IGF2BP3	insulin like growth factor 2 mRNA binding protein 3	YES
ENSSSCP00000053962	ENSSSCG00000039715	ENSG00000180185	FAHD1	fumarylacetoacetate hydrolase domain containing 1	NO
ENSSSCP00000054202	ENSSSCG00000040786	ENSG00000115306	SPTBN1	spectrin beta, non-erythrocytic 1	YES
ENSSSCP00000054367	ENSSSCG00000034302	ENSG00000113504	SLC12A7	solute carrier family 12 member 7	NO
ENSSSCP00000054388	ENSSSCG00000004029	ENSG00000112531	QKI	QKI, KH domain containing RNA binding	NO
ENSSSCP00000054403	ENSSSCG00000038708	ENSG00000136371	MTHFS	methenyltetrahydrofolate synthetase [Source:HGNC Symbol	NO
ENSSSCP00000054500	ENSSSCG00000003691	ENSG00000118680	MYL12B	myosin light chain 12B	YES
ENSSSCP00000054684	ENSSSCG00000037979	ENSG00000266967	AARSD1	alanyl-tRNA synthetase domain containing 1	NO
ENSSSCP00000054708	ENSSSCG00000013305	ENSG00000135387	CAPRIN1	cell cycle associated protein 1	NO
ENSSSCP00000054780	ENSSSCG00000011612	ENSG00000163902	RPN1	ribophorin I	NO
ENSSSCP00000054814	ENSSSCG00000010904	ENSG00000151414	NEK7	NIMA related kinase 7	NO
ENSSSCP00000054893	ENSSSCG00000012365	ENSG00000147065	MSN	moesin	NO
ENSSSCP00000054904	ENSSSCG00000038493	ENSG00000113068	PFDN1	prefoldin subunit 1	YES
ENSSSCP00000054930	ENSSSCG00000009327	-	-	-	NO
ENSSSCP00000054948	ENSSSCG00000005614	ENSG00000136830	NIBAN2	niban apoptosis regulator 2	NO
ENSSSCP00000054949	ENSSSCG00000040507	ENSG00000196923	PDLIM7	PDZ and LIM domain 7	NO
ENSSSCP00000055062	ENSSSCG00000004537	ENSG00000091164	TXNL1	thioredoxin like 1	NO
ENSSSCP00000055095	ENSSSCG00000037131	ENSG00000122705	CLTA	clathrin light chain A	YES
ENSSSCP00000055142	ENSSSCG00000004666	ENSG00000137767	SQOR	sulfide quinone oxidoreductase	NO
ENSSSCP00000055165	ENSSSCG00000033919	ENSG00000133083	DCLK1	doublecortin like kinase 1 [Source:HGNC Symbol	NO
ENSSSCP00000055209	ENSSSCG00000039265	ENSG00000111775	COX6A1	cytochrome c oxidase subunit 6A1	NO
ENSSSCP00000055290	ENSSSCG00000037120	ENSG00000167900	TK1	thymidine kinase 1	NO
ENSSSCP00000055295	ENSSSCG00000023191	ENSG00000011009	LYPLA2	lysophospholipase 2	NO
ENSSSCP00000055297	ENSSSCG00000001531	ENSG00000124562	SNRPC	small nuclear ribonucleoprotein polypeptide C	NO
ENSSSCP00000055323	ENSSSCG00000040713	ENSG00000086712	TXLNG	taxilin gamma	NO
ENSSSCP00000055436	ENSSSCG00000017403	ENSG00000168610	STAT3	signal transducer and activator of transcription 3	NO
ENSSSCP00000055533	ENSSSCG00000004412	ENSG00000135596	MICAL1	microtubule associated monooxygenase, calponin and LIM domain containing 1	YES
ENSSSCP00000055534	ENSSSCG00000011022	ENSG00000197321	SVIL	supervillin [Source:HGNC Symbol	NO
ENSSSCP00000055557	ENSSSCG00000014058	ENSG00000048162	NOP16	NOP16 nucleolar protein [Source:HGNC Symbol	NO
ENSSSCP00000055721	ENSSSCG00000003792	ENSG00000066557	LRRC40	leucine rich repeat containing 40	NO
ENSSSCP00000055731	ENSSSCG00000035238	ENSG00000066322	ELOVL1	ELOVL fatty acid elongase 1	NO
ENSSSCP00000055743	ENSSSCG00000006261	ENSG00000187735	TCEA1	transcription elongation factor A1	NO
ENSSSCP00000055813	ENSSSCG00000011068	-	-	-	NO
ENSSSCP00000055824	ENSSSCG00000037621	ENSG00000162522	KIAA1522	KIAA1522	NO
ENSSSCP00000055883	ENSSSCG00000023472	ENSG00000007933	FMO3	flavin containing dimethylaniline monoxygenase 3	NO
ENSSSCP00000055982	ENSSSCG00000005601	ENSG00000044574	HSPA5	heat shock protein family A (Hsp70) member 5	YES
ENSSSCP00000055996	ENSSSCG00000038253	ENSG00000162664	ZNF326	zinc finger protein 326	NO
ENSSSCP00000056023	ENSSSCG00000039681	ENSG00000108641	B9D1	B9 domain containing 1	NO
ENSSSCP00000056074	ENSSSCG00000036964	ENSG00000180921	FAM83H	family with sequence similarity 83 member H	NO
ENSSSCP00000056222	ENSSSCG00000014071	-	-	-	NO
ENSSSCP00000056234	ENSSSCG00000038713	ENSG00000182809	CRIP2	cysteine rich protein 2	YES
ENSSSCP00000056420	ENSSSCG00000017294	ENSG00000136485	DCAF7	DDB1 and CUL4 associated factor 7	NO
ENSSSCP00000056536	ENSSSCG00000032083	ENSG00000116221	MRPL37	mitochondrial ribosomal protein L37	NO
ENSSSCP00000056573	ENSSSCG00000012583	ENSG00000068366	ACSL4	acyl-CoA synthetase long chain family member 4	NO
ENSSSCP00000056756	ENSSSCG00000037455	ENSG00000110717	NDUFS8	NADH:ubiquinone oxidoreductase core subunit S8	NO
ENSSSCP00000056763	ENSSSCG00000001518	ENSG00000096433	ITPR3	inositol 1,4,5-trisphosphate receptor type 3	NO
ENSSSCP00000056780	ENSSSCG00000007085	ENSG00000125868	DSTN	destrin, actin depolymerizing factor [Source:HGNC Symbol	YES
ENSSSCP00000057013	ENSSSCG00000036709	ENSG00000116885	OSCP1	organic solute carrier partner 1	NO
ENSSSCP00000057044	ENSSSCG00000015846	ENSG00000157110	RBPMS	RNA binding protein, mRNA processing factor	NO
ENSSSCP00000057068	ENSSSCG00000023556	ENSG00000196235	SUPT5H	SPT5 homolog, DSIF elongation factor subunit	NO
ENSSSCP00000057092	ENSSSCG00000031769	ENSG00000085733	CTTN	cortactin	NO
ENSSSCP00000057150	ENSSSCG00000026710	ENSG00000153048	CARHSP1	calcium regulated heat stable protein 1	NO
ENSSSCP00000057159	ENSSSCG00000005846	ENSG00000188986	NELFB	negative elongation factor complex member B	NO
ENSSSCP00000057180	ENSSSCG00000012957	ENSG00000087365	SF3B2	splicing factor 3b subunit 2	NO
ENSSSCP00000057274	ENSSSCG00000006771	ENSG00000155380	SLC16A1	solute carrier family 16 member 1	NO
ENSSSCP00000057280	ENSSSCG00000032931	ENSG00000113361	CDH6	cadherin 6	NO
ENSSSCP00000057284	ENSSSCG00000015938	ENSG00000138385	SSB	small RNA binding exonuclease protection factor La	YES
ENSSSCP00000057364	ENSSSCG00000031299	ENSG00000099797	TECR	trans-2,3-enoyl-CoA reductase [Source:HGNC Symbol	NO
ENSSSCP00000057390	ENSSSCG00000036634	ENSG00000012983	MAP4K5	mitogen-activated protein kinase kinase kinase kinase 5	NO
ENSSSCP00000057467	ENSSSCG00000015227	ENSG00000182934	SRPRA	SRP receptor subunit alpha	NO
ENSSSCP00000057552	ENSSSCG00000022940	ENSG00000138757	G3BP2	G3BP stress granule assembly factor 2	NO
ENSSSCP00000057600	ENSSSCG00000009233	ENSG00000138678	GPAT3	glycerol-3-phosphate acyltransferase 3 [Source:HGNC Symbol	NO
ENSSSCP00000057643	ENSSSCG00000003413	ENSG00000198793	MTOR	mechanistic target of rapamycin kinase	NO
ENSSSCP00000057724	ENSSSCG00000024373	ENSG00000153827	TRIP12	thyroid hormone receptor interactor 12	NO
ENSSSCP00000057773	ENSSSCG00000015892	ENSG00000115233	PSMD14	proteasome 26S subunit, non-ATPase 14 [Source:HGNC Symbol	NO
ENSSSCP00000057826	ENSSSCG00000038914	ENSG00000106803	SEC61B	SEC61 translocon subunit beta	YES
ENSSSCP00000057851	ENSSSCG00000000530	ENSG00000087470	DNM1L	dynamin 1 like	NO
ENSSSCP00000057885	ENSSSCG00000013776	ENSG00000123136	DDX39A	DExD-box helicase 39A	NO
ENSSSCP00000057888	ENSSSCG00000000793	ENSG00000134283	PPHLN1	periphilin 1	NO
ENSSSCP00000057918	ENSSSCG00000007383	ENSG00000025772	TOMM34	translocase of outer mitochondrial membrane 34	NO
ENSSSCP00000057921	ENSSSCG00000032467	ENSG00000108774	RAB5C	RAB5C, member RAS oncogene family	YES
ENSSSCP00000057925	ENSSSCG00000016872	ENSG00000112972	HMGCS1	3-hydroxy-3-methylglutaryl-CoA synthase 1 [Source:HGNC Symbol	YES
ENSSSCP00000057981	ENSSSCG00000026034	ENSG00000124789	NUP153	nucleoporin 153	NO
ENSSSCP00000058016	ENSSSCG00000011369	ENSG00000178467	P4HTM	prolyl 4-hydroxylase, transmembrane	NO
ENSSSCP00000058033	ENSSSCG00000037734	ENSG00000130725	UBE2M	ubiquitin conjugating enzyme E2 M	NO
ENSSSCP00000058046	ENSSSCG00000008640	ENSG00000134330	IAH1	isoamyl acetate hydrolyzing esterase 1 (putative)	NO
ENSSSCP00000058192	ENSSSCG00000000095	ENSG00000100226	GTPBP1	GTP binding protein 1	NO
ENSSSCP00000058206	ENSSSCG00000017042	ENSG00000164332	UBLCP1	ubiquitin like domain containing CTD phosphatase 1	NO
ENSSSCP00000058218	ENSSSCG00000038950	ENSG00000204394	VARS1	valyl-tRNA synthetase 1	NO
ENSSSCP00000058242	ENSSSCG00000008515	ENSG00000162959	MEMO1	mediator of cell motility 1	NO
ENSSSCP00000058257	ENSSSCG00000004969	ENSG00000137807	KIF23	kinesin family member 23	YES
ENSSSCP00000058298	ENSSSCG00000009303	-	-	-	NO
ENSSSCP00000058309	ENSSSCG00000021418	ENSG00000160285	LSS	lanosterol synthase	YES
ENSSSCP00000058333	ENSSSCG00000031838	ENSG00000177954	RPS27	ribosomal protein S27	NO
ENSSSCP00000058362	ENSSSCG00000005514	ENSG00000119396	RAB14	RAB14, member RAS oncogene family	YES
ENSSSCP00000058470	ENSSSCG00000012955	ENSG00000174903	RAB1B	RAB1B, member RAS oncogene family	NO
ENSSSCP00000058493	ENSSSCG00000040470	-	-	-	YES
ENSSSCP00000058534	ENSSSCG00000040954	ENSG00000176102	CSTF3	cleavage stimulation factor subunit 3	NO
ENSSSCP00000058556	ENSSSCG00000031913	ENSG00000065518	NDUFB4	NADH:ubiquinone oxidoreductase subunit B4	NO
ENSSSCP00000058605	ENSSSCG00000000877	ENSG00000136021	SCYL2	SCY1 like pseudokinase 2	NO
ENSSSCP00000058768	ENSSSCG00000010621	ENSG00000148700	ADD3	adducin 3	NO
ENSSSCP00000058789	ENSSSCG00000017829	ENSG00000141258	SGSM2	small G protein signaling modulator 2 [Source:HGNC Symbol	NO
ENSSSCP00000058813	ENSSSCG00000033500	ENSG00000125743	SNRPD2	small nuclear ribonucleoprotein D2 polypeptide	NO
ENSSSCP00000058880	ENSSSCG00000030255	ENSG00000114867	EIF4G1	eukaryotic translation initiation factor 4 gamma 1	NO
ENSSSCP00000058886	ENSSSCG00000000037	ENSG00000242247	ARFGAP3	ADP ribosylation factor GTPase activating protein 3 [Source:HGNC Symbol	NO
ENSSSCP00000058891	ENSSSCG00000029160	ENSG00000204388	HSPA1B	heat shock protein family A (Hsp70) member 1B	NO
ENSSSCP00000058908	ENSSSCG00000015710	ENSG00000115091	ACTR3	actin related protein 3	YES
ENSSSCP00000059008	ENSSSCG00000002965	ENSG00000130402	ACTN4	actinin alpha 4	YES
ENSSSCP00000059029	ENSSSCG00000031942	ENSG00000176105	YES1	YES proto-oncogene 1, Src family tyrosine kinase	NO
ENSSSCP00000059036	ENSSSCG00000007246	ENSG00000101337	TM9SF4	transmembrane 9 superfamily member 4	NO
ENSSSCP00000059126	ENSSSCG00000025108	ENSG00000160211	G6PD	glucose-6-phosphate dehydrogenase	YES
ENSSSCP00000059149	ENSSSCG00000006553	ENSG00000143569	UBAP2L	ubiquitin associated protein 2 like	NO
ENSSSCP00000059182	ENSSSCG00000001696	ENSG00000180992	MRPL14	mitochondrial ribosomal protein L14	NO
ENSSSCP00000059211	ENSSSCG00000002276	ENSG00000126822	PLEKHG3	pleckstrin homology and RhoGEF domain containing G3	NO
ENSSSCP00000059228	ENSSSCG00000028504	ENSG00000049541	RFC2	replication factor C subunit 2	NO
ENSSSCP00000059386	ENSSSCG00000001792	ENSG00000140598	EFL1	elongation factor like GTPase 1	NO
ENSSSCP00000059396	ENSSSCG00000011133	ENSG00000170525	PFKFB3	6-phosphofructo-2-kinase/fructose-2,6-biphosphatase 3	NO
ENSSSCP00000059494	ENSSSCG00000008136	ENSG00000153201	RANBP2	RAN binding protein 2	YES
ENSSSCP00000059507	ENSSSCG00000017953	ENSG00000129245	FXR2	FMR1 autosomal homolog 2	NO
ENSSSCP00000059556	ENSSSCG00000040546	ENSG00000089159	PXN	paxillin	NO
ENSSSCP00000059594	ENSSSCG00000023920	ENSG00000117385	P3H1	prolyl 3-hydroxylase 1	NO
ENSSSCP00000059638	ENSSSCG00000000684	ENSG00000111667	USP5	ubiquitin specific peptidase 5	YES
ENSSSCP00000059680	ENSSSCG00000028620	ENSG00000117528	ABCD3	ATP binding cassette subfamily D member 3	NO
ENSSSCP00000059715	ENSSSCG00000020686	ENSG00000073578	SDHA	succinate dehydrogenase complex flavoprotein subunit A	YES
ENSSSCP00000059836	ENSSSCG00000017769	ENSG00000109113	RAB34	RAB34, member RAS oncogene family	NO
ENSSSCP00000059845	ENSSSCG00000010726	ENSG00000154473	BUB3	BUB3 mitotic checkpoint protein [Source:HGNC Symbol	YES
ENSSSCP00000059920	ENSSSCG00000001556	ENSG00000112062	MAPK14	mitogen-activated protein kinase 14 [Source:HGNC Symbol	NO
ENSSSCP00000059941	ENSSSCG00000007278	ENSG00000101444	AHCY	adenosylhomocysteinase	NO
ENSSSCP00000059968	ENSSSCG00000013239	ENSG00000165916	PSMC3	proteasome 26S subunit, ATPase 3	NO
ENSSSCP00000060028	ENSSSCG00000031782	ENSG00000138175	ARL3	ADP ribosylation factor like GTPase 3	YES
ENSSSCP00000060067	ENSSSCG00000010292	ENSG00000122884	P4HA1	prolyl 4-hydroxylase subunit alpha 1	NO
ENSSSCP00000060093	ENSSSCG00000011313	ENSG00000144791	LIMD1	LIM domain containing 1	NO
ENSSSCP00000060135	ENSSSCG00000032269	ENSG00000050405	LIMA1	LIM domain and actin binding 1	NO
ENSSSCP00000060242	ENSSSCG00000012459	ENSG00000155008	APOOL	apolipoprotein O like [Source:HGNC Symbol	NO
ENSSSCP00000060292	ENSSSCG00000026863	ENSG00000152767	FARP1	FERM, ARH/RhoGEF and pleckstrin domain protein 1	NO
ENSSSCP00000060293	ENSSSCG00000032595	ENSG00000127314	RAP1B	RAP1B, member of RAS oncogene family	NO
ENSSSCP00000060321	ENSSSCG00000040494	ENSG00000100316	RPL3	ribosomal protein L3	NO
ENSSSCP00000060387	ENSSSCG00000028007	ENSG00000171453	POLR1C	RNA polymerase I and III subunit C	NO
ENSSSCP00000060424	ENSSSCG00000006887	ENSG00000117519	CNN3	calponin 3	YES
ENSSSCP00000060500	ENSSSCG00000014955	ENSG00000020922	MRE11	MRE11 homolog, double strand break repair nuclease	NO
ENSSSCP00000060544	ENSSSCG00000017136	ENSG00000141556	TBCD	tubulin folding cofactor D	NO
ENSSSCP00000060546	ENSSSCG00000014023	ENSG00000176783	RUFY1	RUN and FYVE domain containing 1	NO
ENSSSCP00000060654	ENSSSCG00000009460	ENSG00000083520	DIS3	DIS3 homolog, exosome endoribonuclease and 3'-5' exoribonuclease	YES
ENSSSCP00000060692	ENSSSCG00000011952	ENSG00000114391	RPL24	ribosomal protein L24	NO
ENSSSCP00000060715	ENSSSCG00000035997	-	-	-	NO
ENSSSCP00000060753	ENSSSCG00000003637	ENSG00000116871	MAP7D1	MAP7 domain containing 1	NO
ENSSSCP00000060850	ENSSSCG00000032007	ENSG00000115310	RTN4	reticulon 4	YES
ENSSSCP00000060859	ENSSSCG00000003369	ENSG00000116251	RPL22	ribosomal protein L22	YES
ENSSSCP00000060860	ENSSSCG00000029837	ENSG00000102763	VWA8	von Willebrand factor A domain containing 8	NO
ENSSSCP00000060899	ENSSSCG00000005056	ENSG00000126787	DLGAP5	DLG associated protein 5	NO
ENSSSCP00000060918	ENSSSCG00000015115	ENSG00000110395	CBL	Cbl proto-oncogene	NO
ENSSSCP00000060941	ENSSSCG00000017717	ENSG00000141161	UNC45B	unc-45 myosin chaperone B	NO
ENSSSCP00000060970	ENSSSCG00000035762	ENSG00000072401	UBE2D1	ubiquitin conjugating enzyme E2 D1	NO
ENSSSCP00000060977	ENSSSCG00000020657	ENSG00000187244	BCAM	basal cell adhesion molecule (Lutheran blood group)	NO
ENSSSCP00000061001	ENSSSCG00000027840	ENSG00000105669	COPE	COPI coat complex subunit epsilon	NO
ENSSSCP00000061075	ENSSSCG00000017591	-	-	-	NO
ENSSSCP00000061098	ENSSSCG00000031117	ENSG00000178700	DHFR2	dihydrofolate reductase 2	YES
ENSSSCP00000061132	ENSSSCG00000016887	ENSG00000164171	ITGA2	integrin subunit alpha 2	NO
ENSSSCP00000061164	ENSSSCG00000013054	ENSG00000184743	ATL3	atlastin GTPase 3	NO
ENSSSCP00000061170	ENSSSCG00000008143	ENSG00000115652	UXS1	UDP-glucuronate decarboxylase 1 [Source:HGNC Symbol	NO
ENSSSCP00000061188	ENSSSCG00000017104	ENSG00000037474	NSUN2	NOP2/Sun RNA methyltransferase 2	NO
ENSSSCP00000061193	ENSSSCG00000028855	ENSG00000163655	GMPS	guanine monophosphate synthase	YES
ENSSSCP00000061246	ENSSSCG00000011552	ENSG00000214021	TTLL3	tubulin tyrosine ligase like 3	YES
ENSSSCP00000061289	ENSSSCG00000021042	ENSG00000183527	PSMG1	proteasome assembly chaperone 1	NO
ENSSSCP00000061423	ENSSSCG00000017822	ENSG00000132383	RPA1	replication protein A1	NO
ENSSSCP00000061426	ENSSSCG00000003514	ENSG00000142798	HSPG2	heparan sulfate proteoglycan 2	NO
ENSSSCP00000061499	ENSSSCG00000010471	ENSG00000138160	KIF11	kinesin family member 11 [Source:HGNC Symbol	NO
ENSSSCP00000061533	ENSSSCG00000010116	ENSG00000100075	SLC25A1	solute carrier family 25 member 1	NO
ENSSSCP00000061545	ENSSSCG00000007381	ENSG00000166913	YWHAB	tyrosine 3-monooxygenase/tryptophan 5-monooxygenase activation protein beta	NO
ENSSSCP00000061578	ENSSSCG00000004935	ENSG00000074696	HACD3	3-hydroxyacyl-CoA dehydratase 3	NO
ENSSSCP00000061633	ENSSSCG00000015214	ENSG00000149547	EI24	EI24 autophagy associated transmembrane protein	NO
ENSSSCP00000061648	ENSSSCG00000013391	ENSG00000129084	PSMA1	proteasome 20S subunit alpha 1 [Source:HGNC Symbol	NO
ENSSSCP00000061693	ENSSSCG00000012435	ENSG00000102158	MAGT1	magnesium transporter 1	NO
ENSSSCP00000061711	ENSSSCG00000008494	ENSG00000003509	NDUFAF7	NADH:ubiquinone oxidoreductase complex assembly factor 7	NO
ENSSSCP00000061840	ENSSSCG00000016756	ENSG00000106605	BLVRA	biliverdin reductase A	NO
ENSSSCP00000061934	ENSSSCG00000031236	ENSG00000122694	GLIPR2	GLI pathogenesis related 2	NO
ENSSSCP00000061940	ENSSSCG00000015844	ENSG00000104687	GSR	glutathione-disulfide reductase	YES
ENSSSCP00000061944	ENSSSCG00000021229	ENSG00000038274	MAT2B	methionine adenosyltransferase 2B	NO
ENSSSCP00000061983	ENSSSCG00000000406	ENSG00000110958	PTGES3	prostaglandin E synthase 3	NO
ENSSSCP00000062037	ENSSSCG00000003128	ENSG00000105486	LIG1	DNA ligase 1	NO
ENSSSCP00000062241	ENSSSCG00000038913	ENSG00000148634	HERC4	HECT and RLD domain containing E3 ubiquitin protein ligase 4	YES
ENSSSCP00000062242	ENSSSCG00000025525	ENSG00000160221	GATD3	glutamine amidotransferase class 1 domain containing 3	NO
ENSSSCP00000062289	ENSSSCG00000016817	ENSG00000113407	TARS1	threonyl-tRNA synthetase 1 [Source:HGNC Symbol	NO
ENSSSCP00000062309	ENSSSCG00000024126	ENSG00000150753	CCT5	chaperonin containing TCP1 subunit 5	YES
ENSSSCP00000062340	ENSSSCG00000002004	ENSG00000100911	PSME2	proteasome activator subunit 2	NO
ENSSSCP00000062353	ENSSSCG00000028444	ENSG00000170632	ARMC10	armadillo repeat containing 10	NO
ENSSSCP00000062354	ENSSSCG00000029154	ENSG00000142546	NOSIP	nitric oxide synthase interacting protein	NO
ENSSSCP00000062357	ENSSSCG00000009792	ENSG00000033030	ZCCHC8	zinc finger CCHC-type containing 8	NO
ENSSSCP00000062429	ENSSSCG00000003289	ENSG00000063241	ISOC2	isochorismatase domain containing 2	NO
ENSSSCP00000062444	ENSSSCG00000027907	ENSG00000172270	BSG	basigin (Ok blood group)	NO
ENSSSCP00000062451	ENSSSCG00000027135	ENSG00000115241	PPM1G	protein phosphatase, Mg2+/Mn2+ dependent 1G	NO
ENSSSCP00000062517	ENSSSCG00000000804	ENSG00000177119	ANO6	anoctamin 6	NO
ENSSSCP00000062532	ENSSSCG00000010682	ENSG00000165672	PRDX3	peroxiredoxin 3	NO
ENSSSCP00000062534	ENSSSCG00000036758	ENSG00000165868	HSPA12A	heat shock protein family A (Hsp70) member 12A	NO
ENSSSCP00000062628	ENSSSCG00000017316	ENSG00000073969	NSF	N-ethylmaleimide sensitive factor, vesicle fusing ATPase	NO
ENSSSCP00000062665	ENSSSCG00000004456	ENSG00000013375	PGM3	phosphoglucomutase 3	YES
ENSSSCP00000062714	ENSSSCG00000025174	ENSG00000085449	WDFY1	WD repeat and FYVE domain containing 1	NO
ENSSSCP00000062731	ENSSSCG00000014948	ENSG00000182919	C11orf54	chromosome 11 open reading frame 54	NO
ENSSSCP00000062740	ENSSSCG00000040157	ENSG00000065000	AP3D1	adaptor related protein complex 3 subunit delta 1	NO
ENSSSCP00000062900	ENSSSCG00000015030	ENSG00000150768	DLAT	dihydrolipoamide S-acetyltransferase	NO
ENSSSCP00000062921	ENSSSCG00000015690	ENSG00000144224	UBXN4	UBX domain protein 4	NO
ENSSSCP00000062933	ENSSSCG00000008569	ENSG00000138029	HADHB	hydroxyacyl-CoA dehydrogenase trifunctional multienzyme complex subunit beta	NO
ENSSSCP00000062968	ENSSSCG00000009929	ENSG00000111199	TRPV4	transient receptor potential cation channel subfamily V member 4	NO
ENSSSCP00000062987	ENSSSCG00000039544	-	-	-	NO
ENSSSCP00000063105	ENSSSCG00000005041	ENSG00000073712	FERMT2	FERM domain containing kindlin 2	NO
ENSSSCP00000063154	ENSSSCG00000027176	ENSG00000211456	SACM1L	SAC1 like phosphatidylinositide phosphatase	NO
ENSSSCP00000063158	ENSSSCG00000028113	ENSG00000198898	CAPZA2	capping actin protein of muscle Z-line subunit alpha 2	YES
ENSSSCP00000063196	ENSSSCG00000011030	ENSG00000107611	CUBN	cubilin	NO
ENSSSCP00000063328	ENSSSCG00000012856	ENSG00000205531	NAP1L4	nucleosome assembly protein 1 like 4	NO
ENSSSCP00000063354	ENSSSCG00000029945	ENSG00000100116	GCAT	glycine C-acetyltransferase	NO
ENSSSCP00000063375	ENSSSCG00000017555	ENSG00000108848	LUC7L3	LUC7 like 3 pre-mRNA splicing factor [Source:HGNC Symbol	NO
ENSSSCP00000063439	ENSSSCG00000002269	ENSG00000100714	MTHFD1	methylenetetrahydrofolate dehydrogenase, cyclohydrolase and formyltetrahydrofolate synthetase 1	YES
ENSSSCP00000063446	ENSSSCG00000036086	ENSG00000196092	PAX5	paired box 5	NO
ENSSSCP00000063527	ENSSSCG00000017155	ENSG00000141543	EIF4A3	eukaryotic translation initiation factor 4A3	NO
ENSSSCP00000063565	ENSSSCG00000008638	ENSG00000134308	YWHAQ	tyrosine 3-monooxygenase/tryptophan 5-monooxygenase activation protein theta	YES
ENSSSCP00000063578	ENSSSCG00000012117	ENSG00000101911	PRPS2	phosphoribosyl pyrophosphate synthetase 2	NO
ENSSSCP00000063599	ENSSSCG00000029538	ENSG00000137713	PPP2R1B	protein phosphatase 2 scaffold subunit Abeta	NO
ENSSSCP00000063672	ENSSSCG00000017054	ENSG00000055163	CYFIP2	cytoplasmic FMR1 interacting protein 2	YES
ENSSSCP00000063719	ENSSSCG00000003577	ENSG00000158195	WASF2	WASP family member 2	NO
ENSSSCP00000063731	ENSSSCG00000003385	ENSG00000116288	PARK7	Parkinsonism associated deglycase	NO
ENSSSCP00000063764	ENSSSCG00000011770	ENSG00000205981	DNAJC19	DnaJ heat shock protein family (Hsp40) member C19	NO
ENSSSCP00000063772	ENSSSCG00000012880	ENSG00000110090	CPT1A	carnitine palmitoyltransferase 1A	NO
ENSSSCP00000063788	ENSSSCG00000006663	ENSG00000264522	OTUD7B	OTU deubiquitinase 7B	NO
ENSSSCP00000063809	ENSSSCG00000017142	ENSG00000175866	BAIAP2	BAR/IMD domain containing adaptor protein 2	NO
ENSSSCP00000063873	ENSSSCG00000028856	ENSG00000161204	ABCF3	ATP binding cassette subfamily F member 3	NO
ENSSSCP00000063893	ENSSSCG00000025751	ENSG00000014641	MDH1	malate dehydrogenase 1	NO
ENSSSCP00000063895	ENSSSCG00000047914	ENSG00000126752	SSX1	SSX family member 1	YES
ENSSSCP00000063897	ENSSSCG00000037046	ENSG00000188229	TUBB4B	tubulin beta 4B class IVb	YES
ENSSSCP00000063983	ENSSSCG00000013299	ENSG00000149089	APIP	APAF1 interacting protein	NO
ENSSSCP00000064066	ENSSSCG00000003491	ENSG00000211454	AKR7L	aldo-keto reductase family 7 like (gene/pseudogene)	YES
ENSSSCP00000064076	ENSSSCG00000002009	ENSG00000100889	PCK2	phosphoenolpyruvate carboxykinase 2, mitochondrial	NO
ENSSSCP00000064122	ENSSSCG00000012181	ENSG00000067992	PDK3	pyruvate dehydrogenase kinase 3 [Source:HGNC Symbol	NO
ENSSSCP00000064141	ENSSSCG00000000994	ENSG00000112699	GMDS	GDP-mannose 4,6-dehydratase [Source:HGNC Symbol	NO
ENSSSCP00000064221	ENSSSCG00000003867	ENSG00000117862	TXNDC12	thioredoxin domain containing 12 [Source:HGNC Symbol	NO
ENSSSCP00000064301	ENSSSCG00000023818	ENSG00000113048	MRPS27	mitochondrial ribosomal protein S27	NO
ENSSSCP00000064329	ENSSSCG00000020808	ENSG00000146731	CCT6A	chaperonin containing TCP1 subunit 6A [Source:HGNC Symbol	YES
ENSSSCP00000064345	ENSSSCG00000030289	ENSG00000179295	PTPN11	protein tyrosine phosphatase non-receptor type 11	YES
ENSSSCP00000064404	ENSSSCG00000011930	ENSG00000144848	ATG3	autophagy related 3	YES
ENSSSCP00000064469	ENSSSCG00000016845	ENSG00000113569	NUP155	nucleoporin 155	NO
ENSSSCP00000064488	ENSSSCG00000007307	ENSG00000244005	NFS1	NFS1 cysteine desulfurase	NO
ENSSSCP00000064499	ENSSSCG00000010866	ENSG00000143653	SCCPDH	saccharopine dehydrogenase (putative)	NO
ENSSSCP00000064517	ENSSSCG00000039575	ENSG00000099864	PALM	paralemmin	NO
ENSSSCP00000064521	ENSSSCG00000011882	ENSG00000173230	GOLGB1	golgin B1	NO
ENSSSCP00000064591	ENSSSCG00000016988	ENSG00000113719	ERGIC1	endoplasmic reticulum-golgi intermediate compartment 1	NO
ENSSSCP00000064634	ENSSSCG00000005355	ENSG00000107371	EXOSC3	exosome component 3	NO
ENSSSCP00000064650	ENSSSCG00000017783	ENSG00000196535	MYO18A	myosin XVIIIA	YES
ENSSSCP00000064722	ENSSSCG00000016824	ENSG00000039560	RAI14	retinoic acid induced 14	NO
ENSSSCP00000064731	ENSSSCG00000028949	ENSG00000163002	NUP35	nucleoporin 35	NO
ENSSSCP00000064753	ENSSSCG00000000268	ENSG00000094914	AAAS	aladin WD repeat nucleoporin	NO
ENSSSCP00000064754	ENSSSCG00000022126	ENSG00000146648	EGFR	epidermal growth factor receptor	NO
ENSSSCP00000064824	ENSSSCG00000008901	ENSG00000128050	PAICS	phosphoribosylaminoimidazole carboxylase and phosphoribosylaminoimidazolesuccinocarboxamide synthase	NO
ENSSSCP00000064906	ENSSSCG00000013174	ENSG00000198561	CTNND1	catenin delta 1	NO
ENSSSCP00000064926	ENSSSCG00000022081	ENSG00000144824	PHLDB2	pleckstrin homology like domain family B member 2 [Source:HGNC Symbol	YES
ENSSSCP00000064929	ENSSSCG00000046003	ENSG00000165699	TSC1	TSC complex subunit 1	NO
ENSSSCP00000064991	ENSSSCG00000021410	ENSG00000023734	STRAP	serine/threonine kinase receptor associated protein	YES
ENSSSCP00000065054	ENSSSCG00000002034	ENSG00000100813	ACIN1	apoptotic chromatin condensation inducer 1	NO
ENSSSCP00000065220	ENSSSCG00000004803	ENSG00000159251	ACTC1	actin alpha cardiac muscle 1	YES
ENSSSCP00000065356	ENSSSCG00000014791	ENSG00000167325	RRM1	ribonucleotide reductase catalytic subunit M1	NO
ENSSSCP00000065420	ENSSSCG00000008337	ENSG00000115977	AAK1	AP2 associated kinase 1	NO
ENSSSCP00000065426	ENSSSCG00000011628	ENSG00000138246	DNAJC13	DnaJ heat shock protein family (Hsp40) member C13	NO
ENSSSCP00000065461	ENSSSCG00000005477	ENSG00000119321	FKBP15	FKBP prolyl isomerase family member 15	NO
ENSSSCP00000065541	ENSSSCG00000010131	ENSG00000184470	TXNRD2	thioredoxin reductase 2 [Source:HGNC Symbol	YES
ENSSSCP00000065588	ENSSSCG00000009818	ENSG00000122970	IFT81	intraflagellar transport 81	NO
ENSSSCP00000065643	ENSSSCG00000024564	ENSG00000132305	IMMT	inner membrane mitochondrial protein	NO
ENSSSCP00000065709	ENSSSCG00000004123	ENSG00000152818	UTRN	utrophin	NO
ENSSSCP00000065735	ENSSSCG00000038646	ENSG00000154380	ENAH	ENAH actin regulator	NO
ENSSSCP00000065758	ENSSSCG00000023643	ENSG00000131828	PDHA1	pyruvate dehydrogenase E1 subunit alpha 1	YES
ENSSSCP00000066087	ENSSSCG00000017168	ENSG00000184640	SEPTIN9	septin 9	NO
ENSSSCP00000066103	ENSSSCG00000022815	ENSG00000100994	PYGB	glycogen phosphorylase B	NO
ENSSSCP00000066104	ENSSSCG00000003384	ENSG00000007923	DNAJC11	DnaJ heat shock protein family (Hsp40) member C11	NO
ENSSSCP00000066156	ENSSSCG00000013065	ENSG00000162174	ASRGL1	asparaginase and isoaspartyl peptidase 1	YES
ENSSSCP00000066180	ENSSSCG00000010543	ENSG00000023839	ABCC2	ATP binding cassette subfamily C member 2	NO
ENSSSCP00000066201	ENSSSCG00000028167	ENSG00000119705	SLIRP	SRA stem-loop interacting RNA binding protein	YES
ENSSSCP00000066233	ENSSSCG00000005060	ENSG00000126777	KTN1	kinectin 1	NO
ENSSSCP00000066244	ENSSSCG00000027669	ENSG00000079308	TNS1	tensin 1	NO
ENSSSCP00000066271	ENSSSCG00000006816	ENSG00000168710	AHCYL1	adenosylhomocysteinase like 1	NO
ENSSSCP00000066282	ENSSSCG00000006777	ENSG00000155366	RHOC	ras homolog family member C	NO
ENSSSCP00000066290	ENSSSCG00000012955	ENSG00000174996	KLC2	kinesin light chain 2	NO
ENSSSCP00000066302	ENSSSCG00000009464	ENSG00000136111	TBC1D4	TBC1 domain family member 4	NO
ENSSSCP00000066338	ENSSSCG00000039148	ENSG00000185624	P4HB	prolyl 4-hydroxylase subunit beta	NO
ENSSSCP00000066365	ENSSSCG00000010554	ENSG00000099194	SCD	stearoyl-CoA desaturase	NO
ENSSSCP00000066520	ENSSSCG00000032141	ENSG00000128951	DUT	deoxyuridine triphosphatase [Source:HGNC Symbol	YES
ENSSSCP00000066603	ENSSSCG00000008194	ENSG00000115073	ACTR1B	actin related protein 1B	NO
ENSSSCP00000066611	ENSSSCG00000031741	ENSG00000171848	RRM2	ribonucleotide reductase regulatory subunit M2	NO
ENSSSCP00000066659	ENSSSCG00000030049	ENSG00000105323	HNRNPUL1	heterogeneous nuclear ribonucleoprotein U like 1	NO
ENSSSCP00000066731	ENSSSCG00000014339	ENSG00000044115	CTNNA1	catenin alpha 1	YES
ENSSSCP00000066777	ENSSSCG00000035812	ENSG00000104897	SF3A2	splicing factor 3a subunit 2	NO
ENSSSCP00000066842	ENSSSCG00000009898	ENSG00000089154	GCN1	GCN1 activator of EIF2AK4	NO
ENSSSCP00000066845	ENSSSCG00000002006	ENSG00000092010	PSME1	proteasome activator subunit 1	NO
ENSSSCP00000066855	ENSSSCG00000034156	ENSG00000188342	GTF2F2	general transcription factor IIF subunit 2	YES
ENSSSCP00000066856	ENSSSCG00000025454	ENSG00000102978	POLR2C	RNA polymerase II subunit C	NO
ENSSSCP00000066858	ENSSSCG00000012252	ENSG00000215301	DDX3X	DEAD-box helicase 3 X-linked	YES
ENSSSCP00000066946	ENSSSCG00000007520	ENSG00000087460	GNAS	GNAS complex locus	NO
ENSSSCP00000066971	ENSSSCG00000037869	ENSG00000128609	NDUFA5	NADH:ubiquinone oxidoreductase subunit A5 [Source:HGNC Symbol	NO
ENSSSCP00000067108	ENSSSCG00000000951	ENSG00000175183	CSRP2	cysteine and glycine rich protein 2	NO
ENSSSCP00000067114	ENSSSCG00000030260	ENSG00000070087	PFN2	profilin 2	YES
ENSSSCP00000067226	ENSSSCG00000009569	ENSG00000121390	PSPC1	paraspeckle component 1 [Source:HGNC Symbol	YES
ENSSSCP00000067230	ENSSSCG00000010029	ENSG00000185721	DRG1	developmentally regulated GTP binding protein 1	NO
ENSSSCP00000067321	ENSSSCG00000014558	ENSG00000142082	SIRT3	sirtuin 3	NO
ENSSSCP00000067325	ENSSSCG00000000141	ENSG00000100353	EIF3D	eukaryotic translation initiation factor 3 subunit D [Source:HGNC Symbol	NO
ENSSSCP00000067371	ENSSSCG00000022162	ENSG00000135631	RAB11FIP5	RAB11 family interacting protein 5	NO
ENSSSCP00000067520	ENSSSCG00000040912	ENSG00000129515	SNX6	sorting nexin 6	NO
ENSSSCP00000067609	ENSSSCG00000000693	ENSG00000010292	NCAPD2	non-SMC condensin I complex subunit D2	NO
ENSSSCP00000067641	ENSSSCG00000005786	ENSG00000131876	SNRPA1	small nuclear ribonucleoprotein polypeptide A'	NO
ENSSSCP00000067676	ENSSSCG00000001409	ENSG00000204469	PRRC2A	proline rich coiled-coil 2A	YES
ENSSSCP00000067737	ENSSSCG00000007362	ENSG00000124193	SRSF6	serine and arginine rich splicing factor 6 [Source:HGNC Symbol	YES
ENSSSCP00000067806	ENSSSCG00000014411	ENSG00000133706	LARS1	leucyl-tRNA synthetase 1	NO
ENSSSCP00000067825	ENSSSCG00000007952	ENSG00000126602	TRAP1	TNF receptor associated protein 1	NO
ENSSSCP00000067875	ENSSSCG00000042630	-	-	-	NO
ENSSSCP00000067918	ENSSSCG00000000253	ENSG00000111057	KRT18	keratin 18	NO
ENSSSCP00000067929	ENSSSCG00000001862	ENSG00000140374	ETFA	electron transfer flavoprotein subunit alpha	NO
ENSSSCP00000067982	ENSSSCG00000024144	ENSG00000115286	NDUFS7	NADH:ubiquinone oxidoreductase core subunit S7	NO
ENSSSCP00000067990	ENSSSCG00000006512	ENSG00000160752	FDPS	farnesyl diphosphate synthase	NO
ENSSSCP00000068002	ENSSSCG00000013402	ENSG00000170242	USP47	ubiquitin specific peptidase 47	NO
ENSSSCP00000068036	ENSSSCG00000011710	ENSG00000144895	EIF2A	eukaryotic translation initiation factor 2A	NO
ENSSSCP00000068048	ENSSSCG00000024692	ENSG00000125844	RRBP1	ribosome binding protein 1 [Source:HGNC Symbol	YES
ENSSSCP00000068099	ENSSSCG00000011864	ENSG00000114491	UMPS	uridine monophosphate synthetase	NO
ENSSSCP00000068117	ENSSSCG00000004044	ENSG00000197081	IGF2R	insulin like growth factor 2 receptor	NO
ENSSSCP00000068175	ENSSSCG00000003558	ENSG00000117676	RPS6KA1	ribosomal protein S6 kinase A1	NO
ENSSSCP00000068214	ENSSSCG00000017133	ENSG00000141580	WDR45B	WD repeat domain 45B	NO
ENSSSCP00000068253	ENSSSCG00000010261	ENSG00000180817	PPA1	inorganic pyrophosphatase 1	NO
ENSSSCP00000068280	ENSSSCG00000015336	ENSG00000004864	SLC25A13	solute carrier family 25 member 13 [Source:HGNC Symbol	NO
ENSSSCP00000068357	ENSSSCG00000047716	-	-	-	NO
ENSSSCP00000068464	ENSSSCG00000036257	ENSG00000124802	EEF1E1	eukaryotic translation elongation factor 1 epsilon 1	YES
ENSSSCP00000068478	ENSSSCG00000016272	ENSG00000173692	PSMD1	proteasome 26S subunit, non-ATPase 1	NO
ENSSSCP00000068491	ENSSSCG00000010834	ENSG00000154305	MIA3	MIA SH3 domain ER export factor 3	NO
ENSSSCP00000068557	ENSSSCG00000005072	ENSG00000100567	PSMA3	proteasome 20S subunit alpha 3	NO
ENSSSCP00000068666	ENSSSCG00000005287	ENSG00000135069	PSAT1	phosphoserine aminotransferase 1	YES
ENSSSCP00000068739	ENSSSCG00000029808	ENSG00000070785	EIF2B3	eukaryotic translation initiation factor 2B subunit gamma	NO
ENSSSCP00000068821	ENSSSCG00000010058	ENSG00000100028	SNRPD3	small nuclear ribonucleoprotein D3 polypeptide	NO
ENSSSCP00000068831	ENSSSCG00000012560	ENSG00000147224	PRPS1	phosphoribosyl pyrophosphate synthetase 1	NO
ENSSSCP00000068878	ENSSSCG00000038222	ENSG00000151893	CACUL1	CDK2 associated cullin domain 1	NO
ENSSSCP00000068915	ENSSSCG00000000274	ENSG00000197111	PCBP2	poly(rC) binding protein 2	NO
ENSSSCP00000068924	ENSSSCG00000016553	ENSG00000158623	COPG2	COPI coat complex subunit gamma 2	NO
ENSSSCP00000069160	ENSSSCG00000024070	-	-	-	NO
ENSSSCP00000069167	ENSSSCG00000011764	ENSG00000136521	NDUFB5	NADH:ubiquinone oxidoreductase subunit B5	NO
ENSSSCP00000069195	ENSSSCG00000028346	ENSG00000100347	SAMM50	SAMM50 sorting and assembly machinery component	NO
ENSSSCP00000069216	ENSSSCG00000039494	ENSG00000151366	NDUFC2	NADH:ubiquinone oxidoreductase subunit C2	NO
ENSSSCP00000069219	ENSSSCG00000010290	ENSG00000156026	MCU	mitochondrial calcium uniporter	NO
ENSSSCP00000069234	ENSSSCG00000037719	ENSG00000140992	PDPK1	3-phosphoinositide dependent protein kinase 1	NO
ENSSSCP00000069235	ENSSSCG00000008247	ENSG00000163541	SUCLG1	succinate-CoA ligase GDP/ADP-forming subunit alpha [Source:HGNC Symbol	NO
ENSSSCP00000069599	ENSSSCG00000016275	ENSG00000115053	NCL	nucleolin	NO
ENSSSCP00000069656	ENSSSCG00000036812	ENSG00000133030	MPRIP	myosin phosphatase Rho interacting protein	NO
ENSSSCP00000069787	ENSSSCG00000028202	ENSG00000100401	RANGAP1	Ran GTPase activating protein 1	NO
ENSSSCP00000069802	ENSSSCG00000008829	ENSG00000145247	OCIAD2	OCIA domain containing 2 [Source:HGNC Symbol	NO
ENSSSCP00000069862	ENSSSCG00000036431	ENSG00000129003	VPS13C	vacuolar protein sorting 13 homolog C [Source:HGNC Symbol	NO
ENSSSCP00000069885	ENSSSCG00000003229	ENSG00000105379	ETFB	electron transfer flavoprotein subunit beta	NO
ENSSSCP00000069922	ENSSSCG00000004792	ENSG00000171262	FAM98B	family with sequence similarity 98 member B	NO
ENSSSCP00000069947	ENSSSCG00000003098	ENSG00000011485	PPP5C	protein phosphatase 5 catalytic subunit	YES
ENSSSCP00000069986	ENSSSCG00000012000	ENSG00000114480	GBE1	1,4-alpha-glucan branching enzyme 1	YES
ENSSSCP00000069993	ENSSSCG00000015952	ENSG00000128708	HAT1	histone acetyltransferase 1	NO
ENSSSCP00000070132	ENSSSCG00000005055	ENSG00000131981	LGALS3	galectin 3	YES
ENSSSCP00000070153	ENSSSCG00000027302	ENSG00000184363	PKP3	plakophilin 3	NO
ENSSSCP00000070272	ENSSSCG00000017089	ENSG00000197043	ANXA6	annexin A6	NO
ENSSSCP00000070288	ENSSSCG00000007203	ENSG00000101266	CSNK2A1	casein kinase 2 alpha 1	NO
ENSSSCP00000070292	ENSSSCG00000010299	ENSG00000138279	ANXA7	annexin A7	NO
ENSSSCP00000070341	ENSSSCG00000034811	ENSG00000151552	QDPR	quinoid dihydropteridine reductase	NO
ENSSSCP00000070387	ENSSSCG00000017668	ENSG00000062716	VMP1	vacuole membrane protein 1 [Source:HGNC Symbol	NO
ENSSSCP00000070425	ENSSSCG00000037556	ENSG00000164597	COG5	component of oligomeric golgi complex 5	NO
ENSSSCP00000070460	ENSSSCG00000017690	ENSG00000278535	DHRS11	dehydrogenase/reductase 11	NO
ENSSSCP00000070461	ENSSSCG00000009594	ENSG00000090054	SPTLC1	serine palmitoyltransferase long chain base subunit 1	NO
ENSSSCP00000070481	ENSSSCG00000004945	ENSG00000174444	RPL4	ribosomal protein L4	NO
ENSSSCP00000070482	ENSSSCG00000040943	ENSG00000166847	DCTN5	dynactin subunit 5	NO
ENSSSCP00000070483	ENSSSCG00000039684	ENSG00000130517	PGPEP1	pyroglutamyl-peptidase I [Source:HGNC Symbol	NO
ENSSSCP00000070597	ENSSSCG00000012172	ENSG00000123130	ACOT9	acyl-CoA thioesterase 9	NO
ENSSSCP00000070612	ENSSSCG00000034019	ENSG00000241468	ATP5MF	ATP synthase membrane subunit f	NO
ENSSSCP00000070620	ENSSSCG00000030415	ENSG00000254986	DPP3	dipeptidyl peptidase 3	NO
ENSSSCP00000070623	ENSSSCG00000043470	-	-	-	YES
ENSSSCP00000070642	ENSSSCG00000045808	ENSG00000131148	EMC8	ER membrane protein complex subunit 8	NO
ENSSSCP00000070653	ENSSSCG00000000379	ENSG00000139641	ESYT1	extended synaptotagmin 1	NO
ENSSSCP00000070801	ENSSSCG00000013017	ENSG00000110047	EHD1	EH domain containing 1	NO
ENSSSCP00000070881	ENSSSCG00000015963	ENSG00000138430	OLA1	Obg like ATPase 1	YES
ENSSSCP00000070939	ENSSSCG00000013468	ENSG00000172009	THOP1	thimet oligopeptidase 1	NO
ENSSSCP00000070962	ENSSSCG00000027986	ENSG00000197150	ABCB8	ATP binding cassette subfamily B member 8	NO
ENSSSCP00000071000	ENSSSCG00000009854	ENSG00000111445	RFC5	replication factor C subunit 5	NO
ENSSSCP00000071028	ENSSSCG00000016026	-	-	-	NO
ENSSSCP00000071085	ENSSSCG00000028869	ENSG00000111530	CAND1	cullin associated and neddylation dissociated 1	NO
ENSSSCP00000071136	ENSSSCG00000029030	ENSG00000101596	SMCHD1	structural maintenance of chromosomes flexible hinge domain containing 1	NO
ENSSSCP00000071259	ENSSSCG00000012657	ENSG00000156709	AIFM1	apoptosis inducing factor mitochondria associated 1	NO
ENSSSCP00000071308	ENSSSCG00000021289	ENSG00000178950	GAK	cyclin G associated kinase	NO
ENSSSCP00000071327	ENSSSCG00000000444	ENSG00000175203	DCTN2	dynactin subunit 2	NO
ENSSSCP00000071333	ENSSSCG00000037772	ENSG00000116459	ATP5PB	ATP synthase peripheral stalk-membrane subunit b	NO
ENSSSCP00000071348	ENSSSCG00000025942	ENSG00000078070	MCCC1	methylcrotonyl-CoA carboxylase subunit 1	NO
ENSSSCP00000071372	ENSSSCG00000012149	ENSG00000102054	RBBP7	RB binding protein 7, chromatin remodeling factor	YES
ENSSSCP00000071394	ENSSSCG00000010995	ENSG00000086065	CHMP5	charged multivesicular body protein 5	YES
ENSSSCP00000071435	ENSSSCG00000012857	ENSG00000110619	CARS1	cysteinyl-tRNA synthetase 1	YES
ENSSSCP00000071488	ENSSSCG00000027139	ENSG00000122068	FYTTD1	forty-two-three domain containing 1	NO
ENSSSCP00000071507	ENSSSCG00000016330	ENSG00000124831	LRRFIP1	LRR binding FLII interacting protein 1	NO
ENSSSCP00000071539	ENSSSCG00000027324	ENSG00000103544	VPS35L	VPS35 endosomal protein sorting factor like [Source:HGNC Symbol	NO
ENSSSCP00000071540	ENSSSCG00000004592	ENSG00000137776	SLTM	SAFB like transcription modulator [Source:HGNC Symbol	NO
ENSSSCP00000071560	ENSSSCG00000034151	ENSG00000176393	RNPEP	arginyl aminopeptidase	NO
ENSSSCP00000071569	ENSSSCG00000001423	ENSG00000204356	NELFE	negative elongation factor complex member E	NO
ENSSSCP00000071585	ENSSSCG00000012163	ENSG00000177189	RPS6KA3	ribosomal protein S6 kinase A3	NO
ENSSSCP00000071598	ENSSSCG00000039523	ENSG00000115042	FAHD2A	fumarylacetoacetate hydrolase domain containing 2A	NO
ENSSSCP00000071701	ENSSSCG00000006358	ENSG00000158864	NDUFS2	NADH:ubiquinone oxidoreductase core subunit S2	NO
ENSSSCP00000071705	ENSSSCG00000020830	ENSG00000196531	NACA	nascent polypeptide associated complex subunit alpha	NO
ENSSSCP00000071730	ENSSSCG00000006824	ENSG00000065135	GNAI3	G protein subunit alpha i3	NO
ENSSSCP00000071750	ENSSSCG00000032235	ENSG00000101199	ARFGAP1	ADP ribosylation factor GTPase activating protein 1	NO
ENSSSCP00000071754	ENSSSCG00000036385	ENSG00000105829	BET1	Bet1 golgi vesicular membrane trafficking protein [Source:HGNC Symbol	NO
ENSSSCP00000071808	ENSSSCG00000010470	ENSG00000119912	IDE	insulin degrading enzyme	NO
ENSSSCP00000071839	ENSSSCG00000044340	ENSG00000102189	EEA1	early endosome antigen 1	NO
ENSSSCP00000071932	ENSSSCG00000006260	ENSG00000120992	LYPLA1	lysophospholipase 1	NO
ENSSSCP00000071961	ENSSSCG00000014280	ENSG00000113522	RAD50	RAD50 double strand break repair protein	NO
ENSSSCP00000072047	ENSSSCG00000022404	ENSG00000168003	SLC3A2	solute carrier family 3 member 2	NO
ENSSSCP00000072125	ENSSSCG00000025881	ENSG00000168291	PDHB	pyruvate dehydrogenase E1 subunit beta	NO
ENSSSCP00000072192	ENSSSCG00000016545	ENSG00000106554	CHCHD3	coiled-coil-helix-coiled-coil-helix domain containing 3	NO
ENSSSCP00000072195	ENSSSCG00000008125	ENSG00000121152	NCAPH	non-SMC condensin I complex subunit H	NO
ENSSSCP00000072214	ENSSSCG00000008573	ENSG00000084733	RAB10	RAB10, member RAS oncogene family	NO
ENSSSCP00000072235	ENSSSCG00000030420	ENSG00000090863	GLG1	golgi glycoprotein 1	NO
ENSSSCP00000072317	ENSSSCG00000039542	ENSG00000064666	CNN2	calponin 2 [Source:HGNC Symbol	YES
ENSSSCP00000072351	ENSSSCG00000033019	-	-	-	NO
ENSSSCP00000072410	ENSSSCG00000010306	ENSG00000176986	SEC24C	SEC24 homolog C, COPII coat complex component	YES
ENSSSCP00000072440	ENSSSCG00000026644	ENSG00000145833	DDX46	DEAD-box helicase 46	NO
ENSSSCP00000072509	ENSSSCG00000011213	ENSG00000077097	TOP2B	DNA topoisomerase II beta	NO
ENSSSCP00000072559	ENSSSCG00000016781	ENSG00000038382	TRIO	trio Rho guanine nucleotide exchange factor	NO
ENSSSCP00000072581	ENSSSCG00000045890	-	-	-	NO
ENSSSCP00000072621	ENSSSCG00000008971	ENSG00000138768	USO1	USO1 vesicle transport factor	NO
ENSSSCP00000072654	ENSSSCG00000042703	ENSG00000028528	SNX1	sorting nexin 1	NO
ENSSSCP00000072775	ENSSSCG00000014416	ENSG00000113649	TCERG1	transcription elongation regulator 1	NO
ENSSSCP00000072795	ENSSSCG00000036702	ENSG00000072110	ACTN1	actinin alpha 1	YES
ENSSSCP00000072796	ENSSSCG00000010025	ENSG00000138942	RNF185	ring finger protein 185	NO
ENSSSCP00000072921	ENSSSCG00000002868	ENSG00000124299	PEPD	peptidase D	NO
ENSSSCP00000072928	ENSSSCG00000004478	ENSG00000196586	MYO6	myosin VI	YES
ENSSSCP00000072929	ENSSSCG00000033518	ENSG00000073350	LLGL2	LLGL scribble cell polarity complex component 2	NO
ENSSSCP00000073029	ENSSSCG00000035863	ENSG00000147872	PLIN2	perilipin 2	NO
ENSSSCP00000073047	ENSSSCG00000047932	ENSG00000173110	HSPA6	heat shock protein family A (Hsp70) member 6	YES
ENSSSCP00000073052	ENSSSCG00000012257	ENSG00000189221	MAOA	monoamine oxidase A	NO
ENSSSCP00000073072	ENSSSCG00000020856	ENSG00000214517	PPME1	protein phosphatase methylesterase 1	NO
ENSSSCP00000073262	ENSSSCG00000012784	ENSG00000180879	SSR4	signal sequence receptor subunit 4	NO
ENSSSCP00000073271	ENSSSCG00000007845	ENSG00000140740	UQCRC2	ubiquinol-cytochrome c reductase core protein 2	NO
ENSSSCP00000073289	ENSSSCG00000024578	ENSG00000019144	PHLDB1	pleckstrin homology like domain family B member 1	YES
ENSSSCP00000073300	ENSSSCG00000022301	ENSG00000187840	EIF4EBP1	eukaryotic translation initiation factor 4E binding protein 1	NO
ENSSSCP00000073312	ENSSSCG00000005507	ENSG00000095261	PSMD5	proteasome 26S subunit, non-ATPase 5	NO
ENSSSCP00000073361	ENSSSCG00000008127	ENSG00000144028	SNRNP200	small nuclear ribonucleoprotein U5 subunit 200	NO
ENSSSCP00000073369	ENSSSCG00000013405	ENSG00000110321	EIF4G2	eukaryotic translation initiation factor 4 gamma 2	NO
ENSSSCP00000073386	ENSSSCG00000003264	ENSG00000088038	CNOT3	CCR4-NOT transcription complex subunit 3	NO
ENSSSCP00000073436	ENSSSCG00000003465	ENSG00000162458	FBLIM1	filamin binding LIM protein 1	NO
ENSSSCP00000073451	ENSSSCG00000050014	-	-	-	NO
ENSSSCP00000073540	ENSSSCG00000008629	ENSG00000134318	ROCK2	Rho associated coiled-coil containing protein kinase 2	NO
ENSSSCP00000073543	ENSSSCG00000002670	ENSG00000103194	USP10	ubiquitin specific peptidase 10	NO
ENSSSCP00000073553	ENSSSCG00000032090	ENSG00000249915	PDCD6	programmed cell death 6	NO
ENSSSCP00000073554	ENSSSCG00000027457	ENSG00000167196	FBXO22	F-box protein 22	NO
ENSSSCP00000073577	ENSSSCG00000032234	ENSG00000134851	TMEM165	transmembrane protein 165	NO
ENSSSCP00000073601	ENSSSCG00000007322	-	-	-	NO
ENSSSCP00000073658	ENSSSCG00000000145	ENSG00000100345	MYH9	myosin heavy chain 9	NO
ENSSSCP00000073788	ENSSSCG00000010821	ENSG00000136628	EPRS1	glutamyl-prolyl-tRNA synthetase 1	NO
ENSSSCP00000073860	ENSSSCG00000020744	ENSG00000108861	DUSP3	dual specificity phosphatase 3	NO
ENSSSCP00000073870	ENSSSCG00000004747	ENSG00000137815	RTF1	RTF1 homolog, Paf1/RNA polymerase II complex component	NO
ENSSSCP00000073897	ENSSSCG00000025151	ENSG00000132612	VPS4A	vacuolar protein sorting 4 homolog A	NO
ENSSSCP00000073925	ENSSSCG00000028420	ENSG00000151247	EIF4E	eukaryotic translation initiation factor 4E	NO
ENSSSCP00000074085	ENSSSCG00000035193	ENSG00000181610	MRPS23	mitochondrial ribosomal protein S23 [Source:HGNC Symbol	NO
ENSSSCP00000074234	ENSSSCG00000008633	ENSG00000143870	PDIA6	protein disulfide isomerase family A member 6	YES
ENSSSCP00000074250	ENSSSCG00000023983	ENSG00000018510	AGPS	alkylglycerone phosphate synthase	NO
ENSSSCP00000074259	ENSSSCG00000000843	ENSG00000198431	TXNRD1	thioredoxin reductase 1	YES
ENSSSCP00000074283	ENSSSCG00000005602	ENSG00000165219	GAPVD1	GTPase activating protein and VPS9 domains 1	NO
ENSSSCP00000074291	ENSSSCG00000010315	ENSG00000156110	ADK	adenosine kinase	NO
ENSSSCP00000074323	ENSSSCG00000022945	ENSG00000154277	UCHL1	ubiquitin C-terminal hydrolase L1	YES
ENSSSCP00000074333	ENSSSCG00000010243	ENSG00000060339	CCAR1	cell division cycle and apoptosis regulator 1	NO
ENSSSCP00000074345	ENSSSCG00000017513	ENSG00000141279	NPEPPS	aminopeptidase puromycin sensitive	NO
ENSSSCP00000074444	ENSSSCG00000010699	ENSG00000107669	ATE1	arginyltransferase 1	NO
ENSSSCP00000074507	ENSSSCG00000008484	ENSG00000115875	SRSF7	serine and arginine rich splicing factor 7	YES
ENSSSCP00000074536	ENSSSCG00000013745	ENSG00000179115	FARSA	phenylalanyl-tRNA synthetase subunit alpha	NO
ENSSSCP00000074544	ENSSSCG00000002285	ENSG00000171723	GPHN	gephyrin	NO
ENSSSCP00000074548	ENSSSCG00000003776	ENSG00000117054	ACADM	acyl-CoA dehydrogenase medium chain [Source:HGNC Symbol	NO
ENSSSCP00000074552	ENSSSCG00000015784	ENSG00000151726	ACSL1	acyl-CoA synthetase long chain family member 1	NO
ENSSSCP00000074569	ENSSSCG00000007167	ENSG00000215305	VPS16	VPS16 core subunit of CORVET and HOPS complexes	NO

## Sheet: S1B_VPS39_PPIs
Table S1B: Protein-protein interactions of VPS39 in ASFV-infected cells identified in this study.
Interactions of VPS39 are assigned as true interactions if they were not identified in GFP negative control (Table S1A) or their absolute abundance (iBAQ) in VPS39-GFP vs. GFP samples was significantly increased (log2 fold change ≥ 2; p-value ≤ 0.05).
Ensembl gene ID Sus scrofa	Ensembl protein ID Sus scrofa	Ensembl gene ID Homo sapiens	Gene symbol	Protein name	Sequence coverage [%]	Score	Protein abundance (iBAQ)				Protein abundance (log10 iBAQ)
ENSSSCP00000005101	ENSSSCG00000004731	ENSG00000166887	VPS39	Bait - VPS39 subunit of HOPS complex	54.5	323.31	2447600	1642300	1605600	1628600	6.26269
ENSSSCP00000008216	ENSSSCG00000039962	ENSG00000106211	HSPB1	heat shock protein family B (small) member 1	84.4	323.31	4151000	3427700	4307600	4284600	6.60667
ENSSSCP00000004843	ENSSSCG00000004489	-	-	-	10	323.31	1856000	1469600	1619200	1473200	6.20534
ENSSSCP00000053484	ENSSSCG00000037913	ENSG00000211938	IGHV3-7	immunoglobulin heavy variable 3-7	15.4	9.0931	34709	1270400	1097300	934800	5.92132
ENSSSCP00000000740	ENSSSCG00000000694	ENSG00000111640	GAPDH	glyceraldehyde-3-phosphate dehydrogenase	3.1	17.773	612940	651680	606820	597720	5.79049
ENSSSCP00000058333	ENSSSCG00000031838	ENSG00000177954	RPS27	ribosomal protein S27	15.5	56.582	810810	560850	493980	504040	5.77263
ENSSSCP00000068357	ENSSSCG00000047716	-	-	-	28.9	165.18	986380	563050	569430	210590	5.76519
ENSSSCP00000010740	ENSSSCG00000010067	ENSG00000240972	MIF	macrophage migration inhibitory factor	34.8	231.69	693700	462260	428790	351070	5.6848
ENSSSCP00000035382	ENSSSCG00000036724	ENSG00000109846	CRYAB	crystallin alpha B	74.3	323.31	708100	339390	368660	375720	5.65125
ENSSSCP00000034101	ENSSSCG00000024260	-	-	-	33.9	204.22	513290	437380	401280	428160	5.64839
ENSSSCP00000040559	ENSSSCG00000001701	ENSG00000096384	HSP90AB1	heat shock protein 90 alpha family class B member 1 [Source:HGNC Symbol	45.6	323.31	666580	382810	303610	339670	5.62651
ENSSSCP00000022254	ENSSSCG00000023562	ENSG00000182004	SNRPE	small nuclear ribonucleoprotein polypeptide E	29.3	30.177	361710	375660	354720	291050	5.53881
ENSSSCP00000048699	ENSSSCG00000033673	ENSG00000169100	SLC25A6	solute carrier family 25 member 6	24.8	221.26	376900	255440	227950	212920	5.42862
ENSSSCP00000000101	ENSSSCG00000000097	ENSG00000100216	TOMM22	translocase of outer mitochondrial membrane 22	49.6	317.52	317030	239910	238510	268500	5.42486
ENSSSCP00000007163	ENSSSCG00000006717	ENSG00000092621	PHGDH	phosphoglycerate dehydrogenase	34.9	323.31	333840	217400	202110	184030	5.36986
ENSSSCP00000004854	ENSSSCG00000004499	ENSG00000152234	ATP5F1A	ATP synthase F1 subunit alpha	57.7	323.31	375490	206470	177880	149690	5.35676
ENSSSCP00000001631	ENSSSCG00000001502	ENSG00000231500	RPS18	ribosomal protein S18	67.8	128.63	219920	199170	200400	267800	5.34601
ENSSSCP00000000949	ENSSSCG00000000886	ENSG00000075415	SLC25A3	solute carrier family 25 member 3	25.6	186.21	340900	180510	157060	151460	5.31698
ENSSSCP00000000432	ENSSSCG00000000405	ENSG00000110955	ATP5F1B	ATP synthase F1 subunit beta	71.1	323.31	311930	178290	146540	170010	5.30469
CAD2068455	-	-	CP204L		30.4	323.31	219930	165560	151360	265300	5.29125
ENSSSCP00000057364	ENSSSCG00000031299	ENSG00000099797	TECR	trans-2,3-enoyl-CoA reductase [Source:HGNC Symbol	4.7	50.133	219680	211870	171550	125190	5.26024
ENSSSCP00000015774	ENSSSCG00000014855	ENSG00000149273	RPS3	ribosomal protein S3	74.9	259.85	311270	166830	133930	78734	5.23727
ENSSSCP00000004324	ENSSSCG00000004002	ENSG00000083845	RPS5	ribosomal protein S5	35.8	220.68	237450	150400	137310	121310	5.20849
ENSSSCP00000054780	ENSSSCG00000011612	ENSG00000163902	RPN1	ribophorin I	54.3	323.31	215960	143770	138200	126420	5.19337
ENSSSCP00000044214	ENSSSCG00000010214	ENSG00000170312	CDK1	cyclin dependent kinase 1	50.5	252.13	191860	145760	140400	121620	5.17583
CAD2068404	-	-	A137R		39.4	293.24	354110	186140	158120	47408	5.17345
ENSSSCP00000051191	ENSSSCG00000023245	ENSG00000147140	NONO	non-POU domain containing octamer binding	57.5	323.31	185920	141280	142620	99890	5.15359
ENSSSCP00000018226	ENSSSCG00000017203	ENSG00000108479	GALK1	galactokinase 1	35.2	168.56	194970	145350	129690	98497	5.15268
ENSSSCP00000066971	ENSSSCG00000037869	ENSG00000128609	NDUFA5	NADH:ubiquinone oxidoreductase subunit A5 [Source:HGNC Symbol	31.4	75.699	196460	127020	115440	105170	5.13361
ENSSSCP00000034006	ENSSSCG00000036469	-	-	-	13.8	55.268	181830	152660	144760	31800	5.1064
ENSSSCP00000011005	ENSSSCG00000010320	ENSG00000165637	VDAC2	voltage dependent anion channel 2	36.4	323.31	246190	107600	57804	82233	5.09151
ENSSSCP00000062429	ENSSSCG00000003289	ENSG00000063241	ISOC2	isochorismatase domain containing 2	38.8	81.632	95830	80286	136140	170500	5.08167
ENSSSCP00000040673	ENSSSCG00000037549	ENSG00000023909	GCLM	glutamate-cysteine ligase modifier subunit	25.9	182.74	155140	96109	110060	116600	5.07729
ENSSSCP00000016354	ENSSSCG00000015424	ENSG00000161057	PSMC2	proteasome 26S subunit, ATPase 2	58.7	323.31	138350	96448	106440	105750	5.04824
ENSSSCP00000050012	ENSSSCG00000035434	-	-	-	42.6	20.461	172400	73056	75807	0	5.02974
ENSSSCP00000041998	ENSSSCG00000035768	ENSG00000134419	RPS15A	ribosomal protein S15a	70.8	85.791	117250	94620	102430	102600	5.01797
ENSSSCP00000070612	ENSSSCG00000034019	ENSG00000241468	ATP5MF	ATP synthase membrane subunit f	69.4	33.131	123350	66460	127530	96639	5.01492
ENSSSCP00000066842	ENSSSCG00000009898	ENSG00000089154	GCN1	GCN1 activator of EIF2AK4	21.1	323.31	24143	62671	306140	12419	5.00579
ENSSSCP00000018317	ENSSSCG00000017287	ENSG00000087191	PSMC5	proteasome 26S subunit, ATPase 5	6.7	323.31	140120	89342	80607	83696	4.99318
ENSSSCP00000012109	ENSSSCG00000011356	ENSG00000010256	UQCRC1	ubiquinol-cytochrome c reductase core protein 1	36.2	323.31	115880	105790	99721	71080	4.99175
ENSSSCP00000059968	ENSSSCG00000013239	ENSG00000165916	PSMC3	proteasome 26S subunit, ATPase 3	4.5	323.31	133680	81895	79635	82271	4.97484
ENSSSCP00000040223	ENSSSCG00000017957	ENSG00000161960	EIF4A1	eukaryotic translation initiation factor 4A1	29.2	323.31	138850	93574	85133	55096	4.96924
ENSSSCP00000021647	ENSSSCG00000029944	ENSG00000169710	FASN	fatty acid synthase	39.5	323.31	135060	85864	73004	72627	4.96208
ENSSSCP00000041838	ENSSSCG00000010340	ENSG00000122378	PRXL2A	peroxiredoxin like 2A	72.5	323.31	196800	56467	36875	74526	4.95984
ENSSSCP00000043373	ENSSSCG00000032188	ENSG00000130731	METTL26	methyltransferase like 26	61.8	225.59	97525	101360	103330	59111	4.95584
ENSSSCP00000052524	ENSSSCG00000017566	ENSG00000167107	ACSF2	acyl-CoA synthetase family member 2	28.5	323.31	81421	89809	95354	72430	4.92816
ENSSSCP00000006947	ENSSSCG00000006520	ENSG00000116521	SCAMP3	secretory carrier membrane protein 3	31.7	294.45	44278	85868	100920	105890	4.92551
ENSSSCP00000023127	ENSSSCG00000022659	ENSG00000141367	CLTC	clathrin heavy chain	31.1	323.31	128890	77515	75293	52622	4.9221
ENSSSCP00000007354	ENSSSCG00000006899	-	-	-	47.2	100.95	184830	52240	46544	40886	4.90915
ENSSSCP00000043346	ENSSSCG00000029005	ENSG00000182481	KPNA2	karyopherin subunit alpha 2	25.6	285.04	119130	65174	81153	58706	4.9087
ENSSSCP00000028293	ENSSSCG00000020817	-	-	-	44.6	31.207	85750	93721	74088	69395	4.90708
ENSSSCP00000009623	ENSSSCG00000009019	ENSG00000145425	RPS3A	ribosomal protein S3A	54.5	323.31	133400	73551	69830	44952	4.90544
ENSSSCP00000018027	ENSSSCG00000017015	ENSG00000113643	RARS1	arginyl-tRNA synthetase 1	40.2	286.79	97867	75336	78616	67382	4.902
ENSSSCP00000036377	ENSSSCG00000005038	ENSG00000100519	PSMC6	proteasome 26S subunit, ATPase 6	59.6	323.31	133890	49439	71120	62670	4.89916
ENSSSCP00000038823	ENSSSCG00000006740	ENSG00000163399	ATP1A1	ATPase Na+/K+ transporting subunit alpha 1	31	323.31	116510	59876	60653	67477	4.88155
ENSSSCP00000038299	ENSSSCG00000032166	ENSG00000167863	ATP5PD	ATP synthase peripheral stalk subunit d	65.8	100.92	81013	44713	85587	76941	4.85772
ENSSSCP00000058556	ENSSSCG00000031913	ENSG00000065518	NDUFB4	NADH:ubiquinone oxidoreductase subunit B4	45.7	148.78	96797	59471	66786	62746	4.854
ENSSSCP00000068280	ENSSSCG00000015336	ENSG00000004864	SLC25A13	solute carrier family 25 member 13 [Source:HGNC Symbol	38.9	302.21	116980	49251	64133	54068	4.85192
ENSSSCP00000003432	ENSSSCG00000003165	ENSG00000142534	RPS11	ribosomal protein S11	45.6	126.62	72753	74556	66934	69629	4.85106
ENSSSCP00000048820	ENSSSCG00000036014	-	-	-	14.8	323.31	154470	79321	43749	5856.7	4.85033
ENSSSCP00000040188	ENSSSCG00000027827	ENSG00000117308	GALE	UDP-galactose-4-epimerase	35.2	200.51	86167	63944	59893	68140	4.84221
ENSSSCP00000036736	ENSSSCG00000001852	ENSG00000182054	IDH2	isocitrate dehydrogenase (NADP(+)) 2	42.7	323.31	94131	52893	59595	57889	4.82038
CAD2068440	B475L	-	-	B475L	34.9	268.19	97714	58137	50387	57097	4.81845
ENSSSCP00000013856	ENSSSCG00000013029	ENSG00000173113	TRMT112	tRNA methyltransferase activator subunit 11-2	32.8	10.425	60533	91040	0	44045	4.81429
ENSSSCP00000049531	ENSSSCG00000031918	ENSG00000179091	CYC1	cytochrome c1	21.2	24.853	107450	54371	71579	17701	4.79779
ENSSSCP00000013421	ENSSSCG00000012623	ENSG00000005022	SLC25A5	solute carrier family 25 member 5	23.2	66.69	81072	61938	56660	51060	4.79715
ENSSSCP00000011276	ENSSSCG00000010585	ENSG00000138107	ACTR1A	actin related protein 1A	9.2	323.31	108520	61349	50323	25999	4.78921
ENSSSCP00000036344	ENSSSCG00000026153	ENSG00000075239	ACAT1	acetyl-CoA acetyltransferase 1	47.6	323.31	105050	45434	61684	30600	4.78313
ENSSSCP00000018562	ENSSSCG00000017514	ENSG00000108424	KPNB1	karyopherin subunit beta 1	13.2	323.31	101980	52360	54342	30128	4.77599
ENSSSCP00000034039	ENSSSCG00000032498	ENSG00000166411	IDH3A	isocitrate dehydrogenase (NAD(+)) 3 catalytic subunit alpha	37.7	122.64	94616	52837	67279	22860	4.77377
ENSSSCP00000012037	ENSSSCG00000011290	ENSG00000181061	HIGD1A	HIG1 hypoxia inducible domain family member 1A	23.7	231.81	29351	76477	67562	61161	4.76818
ENSSSCP00000073271	ENSSSCG00000007845	ENSG00000140740	UQCRC2	ubiquinol-cytochrome c reductase core protein 2	45.4	323.31	73331	90071	37934	32464	4.76678
ENSSSCP00000040665	ENSSSCG00000031991	ENSG00000023572	GLRX2	glutaredoxin 2	21	278.79	94380	46788	42969	44931	4.7579
ENSSSCP00000011737	ENSSSCG00000011003	ENSG00000165264	NDUFB6	NADH:ubiquinone oxidoreductase subunit B6	36.1	14.03	115970	41577	49668	20429	4.7552
ENSSSCP00000017885	ENSSSCG00000016877	ENSG00000112992	NNT	nicotinamide nucleotide transhydrogenase	38.4	323.31	89385	46421	40702	46828	4.7469
ENSSSCP00000011432	ENSSSCG00000010723	ENSG00000196177	ACADSB	acyl-CoA dehydrogenase short/branched chain	43.4	323.31	85750	42006	49027	40257	4.73448
ENSSSCP00000046733	ENSSSCG00000016100	ENSG00000119013	NDUFB3	NADH:ubiquinone oxidoreductase subunit B3	22.4	10.165	48929	42522	42684	81968	4.7326
ENSSSCP00000065643	ENSSSCG00000024564	ENSG00000132305	IMMT	inner membrane mitochondrial protein	60.8	323.31	70952	53572	45792	41574	4.72405
ENSSSCP00000018597	ENSSSCG00000017549	ENSG00000167085	PHB1	prohibitin 1	57.7	225.92	87267	60704	37862	21842	4.71532
ENSSSCP00000027504	ENSSSCG00000022005	ENSG00000107819	SFXN3	sideroflexin 3	29.4	139.88	47065	55820	49831	54274	4.71389
ENSSSCP00000014873	ENSSSCG00000013988	-	-	-	37.3	309.73	90290	5862.2	64236	42613	4.70544
ENSSSCP00000041267	ENSSSCG00000036659	-	-	-	18.9	23.802	63986	46414	43287	48382	4.70344
ENSSSCP00000032144	ENSSSCG00000013421	ENSG00000011304	PTBP1	polypyrimidine tract binding protein 1	36.3	323.31	89300	24690	53449	32682	4.69923
ENSSSCP00000055731	ENSSSCG00000035238	ENSG00000066322	ELOVL1	ELOVL fatty acid elongase 1	9.9	8.6585	80797	56231	33445	29240	4.69835
ENSSSCP00000074536	ENSSSCG00000013745	ENSG00000179115	FARSA	phenylalanyl-tRNA synthetase subunit alpha	34.2	320.34	52077	56866	42567	47541	4.6969
ENSSSCP00000040607	ENSSSCG00000034086	ENSG00000165629	ATP5F1C	ATP synthase F1 subunit gamma [Source:HGNC Symbol	36.5	109.22	67209	44437	37316	47791	4.69186
ENSSSCP00000068821	ENSSSCG00000010058	ENSG00000100028	SNRPD3	small nuclear ribonucleoprotein D3 polypeptide	20	20.34	66488	42857	50640	35191	4.68837
ENSSSCP00000072192	ENSSSCG00000016545	ENSG00000106554	CHCHD3	coiled-coil-helix-coiled-coil-helix domain containing 3	44.3	175.21	69267	46759	49932	27441	4.68439
ENSSSCP00000058298	ENSSSCG00000009303	-	-	-	45.6	45.737	60256	54850	37957	38299	4.6798
ENSSSCP00000067641	ENSSSCG00000005786	ENSG00000131876	SNRPA1	small nuclear ribonucleoprotein polypeptide A'	9.7	323.31	52648	48548	57840	32210	4.67953
ENSSSCP00000045176	ENSSSCG00000036716	ENSG00000197756	RPL37A	ribosomal protein L37a	29.3	46.974	59617	51823	45048	33944	4.67768
ENSSSCP00000014954	ENSSSCG00000014063	ENSG00000164466	SFXN1	sideroflexin 1	36	74.554	68810	43592	34397	40170	4.66971
ENSSSCP00000006998	ENSSSCG00000006564	ENSG00000143545	RAB13	RAB13, member RAS oncogene family	24.6	35.787	56431	48441	38903	42898	4.66902
ENSSSCP00000039109	ENSSSCG00000038880	-	-	-	35	56.083	84859	20985	32144	46859	4.66475
ENSSSCP00000045513	ENSSSCG00000032472	ENSG00000108528	SLC25A11	solute carrier family 25 member 11	28.3	119.21	73934	43661	38874	27854	4.66352
ENSSSCP00000058813	ENSSSCG00000033500	ENSG00000125743	SNRPD2	small nuclear ribonucleoprotein D2 polypeptide	47.5	105.93	116000	35324	21898	10848	4.66292
ENSSSCP00000014649	ENSSSCG00000013778	ENSG00000099795	NDUFB7	NADH:ubiquinone oxidoreductase subunit B7	29.2	91.395	37511	38761	44454	61621	4.65884
ENSSSCP00000013743	ENSSSCG00000012926	ENSG00000173599	PC	pyruvate carboxylase	39.7	323.31	60583	41087	46121	33546	4.65643
ENSSSCP00000025588	ENSSSCG00000024752	ENSG00000159423	ALDH4A1	aldehyde dehydrogenase 4 family member A1	28.8	225.1	55544	34388	47232	44122	4.6563
ENSSSCP00000017323	ENSSSCG00000016349	ENSG00000130414	NDUFA10	NADH:ubiquinone oxidoreductase subunit A10	30.5	268.44	51181	38530	26455	64160	4.654
ENSSSCP00000053451	ENSSSCG00000009889	ENSG00000111275	ALDH2	aldehyde dehydrogenase 2 family member	31.7	217.94	60373	41432	38706	39279	4.65271
ENSSSCP00000051172	ENSSSCG00000040634	ENSG00000023318	ERP44	endoplasmic reticulum protein 44	31.3	136.69	64179	49312	33667	28397	4.64235
ENSSSCP00000059836	ENSSSCG00000017769	ENSG00000109113	RAB34	RAB34, member RAS oncogene family	13.1	12.201	47317	47861	47217	32908	4.64173
ENSSSCP00000020253	ENSSSCG00000027358	ENSG00000182774	RPS17	ribosomal protein S17	70.4	323.31	93492	32080	35001	11530	4.63373
ENSSSCP00000047246	ENSSSCG00000014850	ENSG00000118363	SPCS2	signal peptidase complex subunit 2	29.3	74.398	62041	23679	49534	36468	4.63277
ENSSSCP00000009796	ENSSSCG00000009186	ENSG00000164024	METAP1	methionyl aminopeptidase 1	18.4	12.784	129410	4647.2	2136.4	31236	4.62177
ENSSSCP00000006461	ENSSSCG00000006051	ENSG00000164932	CTHRC1	collagen triple helix repeat containing 1	11.5	65.048	69933	45381	26189	25576	4.62086
ENSSSCP00000073788	ENSSSCG00000010821	ENSG00000136628	EPRS1	glutamyl-prolyl-tRNA synthetase 1	41.2	323.31	62772	36109	28350	37002	4.6134
ENSSSCP00000045838	ENSSSCG00000034386	ENSG00000174437	ATP2A2	ATPase sarcoplasmic/endoplasmic reticulum Ca2+ transporting 2	30	323.31	61302	31709	34377	36825	4.61335
ENSSSCP00000005123	ENSSSCG00000004751	ENSG00000187446	CHP1	calcineurin like EF-hand protein 1	62.1	96.337	76618	28519	28770	30302	4.61334
ENSSSCP00000071754	ENSSSCG00000036385	ENSG00000105829	BET1	Bet1 golgi vesicular membrane trafficking protein [Source:HGNC Symbol	28.4	61.841	59805	40597	0	20558	4.60552
ENSSSCP00000048203	ENSSSCG00000038718	ENSG00000130706	ADRM1	ADRM1 26S proteasome ubiquitin receptor	11.4	51.384	55628	61562	29965	12762	4.60183
ENSSSCP00000062532	ENSSSCG00000010682	ENSG00000165672	PRDX3	peroxiredoxin 3	28.1	119.57	89260	33440	22353	13893	4.59919
ENSSSCP00000050669	ENSSSCG00000032180	ENSG00000166508	MCM7	minichromosome maintenance complex component 7	42.1	229.34	54489	29360	36275	33165	4.58345
ENSSSCP00000016267	ENSSSCG00000015340	ENSG00000070669	ASNS	asparagine synthetase (glutamine-hydrolyzing)	43.3	318.71	73774	31071	24673	23466	4.58259
ENSSSCP00000034386	ENSSSCG00000039782	ENSG00000165283	STOML2	stomatin like 2	40.7	199.18	60949	37633	30193	24154	4.58243
ENSSSCP00000022897	ENSSSCG00000028197	ENSG00000141959	PFKL	phosphofructokinase, liver type	10.7	319.43	47017	30678	35637	37032	4.57508
ENSSSCP00000016440	ENSSSCG00000015504	ENSG00000116161	CACYBP	calcyclin binding protein	60	163.59	28862	59233	37225	22735	4.56836
ENSSSCP00000058218	ENSSSCG00000038950	ENSG00000204394	VARS1	valyl-tRNA synthetase 1	16.7	188.85	42288	33247	41665	30467	4.56722
ENSSSCP00000060715	ENSSSCG00000035997	-	-	-	29	78.804	23200	24480	38852	57687	4.55696
ENSSSCP00000023921	ENSSSCG00000026025	ENSG00000117305	HMGCL	3-hydroxy-3-methylglutaryl-CoA lyase	27.6	113.9	63655	22260	37260	19196	4.55136
ENSSSCP00000059182	ENSSSCG00000001696	ENSG00000180992	MRPL14	mitochondrial ribosomal protein L14	34.9	55.359	42999	33442	38042	27159	4.54913
ENSSSCP00000040189	ENSSSCG00000023272	ENSG00000166333	ILK	integrin linked kinase	30.2	52.573	50513	27584	28964	32634	4.54312
ENSSSCP00000073658	ENSSSCG00000000145	ENSG00000100345	MYH9	myosin heavy chain 9	42.8	323.31	75402	26493	17165	19189	4.5386
ENSSSCP00000057885	ENSSSCG00000013776	ENSG00000123136	DDX39A	DExD-box helicase 39A	7.7	223.56	50232	32561	26430	27027	4.53228
ENSSSCP00000006334	ENSSSCG00000005925	ENSG00000178896	EXOSC4	exosome component 4	19.6	36.987	56352	37919	24948	15141	4.52621
ENSSSCP00000039009	ENSSSCG00000008068	ENSG00000196305	IARS1	isoleucyl-tRNA synthetase 1	19.1	153.84	45227	31517	28999	28347	4.52534
ENSSSCP00000026414	ENSSSCG00000024655	ENSG00000215021	PHB2	prohibitin 2	47.5	309.16	69609	30722	17633	15598	4.52362
ENSSSCP00000011907	ENSSSCG00000011158	ENSG00000067057	PFKP	phosphofructokinase, platelet	26.2	323.31	49727	25663	28688	29058	4.52224
ENSSSCP00000060242	ENSSSCG00000012459	ENSG00000155008	APOOL	apolipoprotein O like [Source:HGNC Symbol	48.1	176.04	42836	20043	41454	28676	4.52182
ENSSSCP00000051264	ENSSSCG00000039235	ENSG00000013275	PSMC4	proteasome 26S subunit, ATPase 4	61.7	210.76	63512	27016	23834	14256	4.50724
ENSSSCP00000022087	ENSSSCG00000026395	ENSG00000143374	TARS2	threonyl-tRNA synthetase 2, mitochondrial	18.4	123.28	48377	24421	27792	27006	4.50378
ENSSSCP00000067108	ENSSSCG00000000951	ENSG00000175183	CSRP2	cysteine and glycine rich protein 2	29	43.83	56986	6714.9	36063	27475	4.50256
ENSSSCP00000014392	ENSSSCG00000013545	ENSG00000104833	TUBB4A	tubulin beta 4A class IVa	16	207.27	46301	28497	25084	27305	4.50238
ENSSSCP00000055209	ENSSSCG00000039265	ENSG00000111775	COX6A1	cytochrome c oxidase subunit 6A1	43.1	32.416	15427	24349	31145	55801	4.50079
ENSSSCP00000064499	ENSSSCG00000010866	ENSG00000143653	SCCPDH	saccharopine dehydrogenase (putative)	20.8	68.109	19991	35430	36711	34138	4.49924
ENSSSCP00000056756	ENSSSCG00000037455	ENSG00000110717	NDUFS8	NADH:ubiquinone oxidoreductase core subunit S8	34.7	52.236	49320	34398	25983	16493	4.49898
ENSSSCP00000048016	ENSSSCG00000033526	ENSG00000112208	BAG2	BAG cochaperone 2	31	42.353	47115	34015	22897	22073	4.49866
ENSSSCP00000038262	ENSSSCG00000034012	ENSG00000164305	CASP3	caspase 3	9.8	202.3	37388	31745	20051	30319	4.47532
ENSSSCP00000044578	ENSSSCG00000032835	ENSG00000136888	ATP6V1G1	ATPase H+ transporting V1 subunit G1	22.9	227.57	37597	24840	31152	24345	4.46958
ENSSSCP00000022764	ENSSSCG00000024168	ENSG00000164022	AIMP1	aminoacyl tRNA synthetase complex interacting multifunctional protein 1	50.5	182.77	28902	20809	32691	34402	4.4654
ENSSSCP00000047936	ENSSSCG00000017385	ENSG00000131467	PSME3	proteasome activator subunit 3	42.9	96.745	48862	5993.5	26157	33429	4.45652
ENSSSCP00000036072	ENSSSCG00000014296	-	-	-	60.1	323.31	65672	24858	2685	20792	4.45487
ENSSSCP00000012379	ENSSSCG00000011616	ENSG00000181789	COPG1	COPI coat complex subunit gamma 1	23.6	254.4	48189	27849	22683	14682	4.45256
CAD2068486	E184L	-	-	E184L	10.9	10.14	84075	5395	5447.4	18323	4.45194
ENSSSCP00000015200	ENSSSCG00000014289	ENSG00000164405	UQCRQ	ubiquinol-cytochrome c reductase complex III subunit VII	62.2	50.378	53014	43456	10469	5603.2	4.44926
ENSSSCP00000019211	ENSSSCG00000031088	-	-	-	27.7	125.08	47476	29673	28261	6072.6	4.44515
ENSSSCP00000036235	ENSSSCG00000003042	ENSG00000105372	RPS19	ribosomal protein S19 [Source:HGNC Symbol	35.2	145.08	37393	16939	34633	22499	4.44507
ENSSSCP00000012152	ENSSSCG00000011399	ENSG00000114353	GNAI2	G protein subunit alpha i2	18.3	43.664	36214	25446	26620	23013	4.44441
ENSSSCP00000003916	ENSSSCG00000003612	-	-	-	47.7	258.48	57236	29772	4930.8	18680	4.44177
ENSSSCP00000020740	ENSSSCG00000028019	ENSG00000108829	LRRC59	leucine rich repeat containing 59 [Source:HGNC Symbol	32.9	205.52	54015	17859	29650	7757.7	4.43649
ENSSSCP00000000968	ENSSSCG00000000905	ENSG00000184752	NDUFA12	NADH:ubiquinone oxidoreductase subunit A12	26.2	18.055	46338	1028	34335	0	4.43511
ENSSSCP00000072125	ENSSSCG00000025881	ENSG00000168291	PDHB	pyruvate dehydrogenase E1 subunit beta	28.4	138.07	43364	23186	20151	21986	4.43412
ENSSSCP00000004218	ENSSSCG00000003903	ENSG00000173660	UQCRH	ubiquinol-cytochrome c reductase hinge protein	36.3	172.43	39687	31122	16965	20004	4.43047
ENSSSCP00000022297	ENSSSCG00000021739	ENSG00000149084	HSD17B12	hydroxysteroid 17-beta dehydrogenase 12	18.9	20.806	53065	14412	31503	8483.9	4.4292
ENSSSCP00000026619	ENSSSCG00000022823	ENSG00000100297	MCM5	minichromosome maintenance complex component 5	37.6	229.78	64182	16307	12151	14668	4.42857
ENSSSCP00000007319	ENSSSCG00000006865	ENSG00000137996	RTCA	RNA 3'-terminal phosphate cyclase	35.2	46.754	39214	24756	19302	23957	4.42825
ENSSSCP00000063578	ENSSSCG00000012117	ENSG00000101911	PRPS2	phosphoribosyl pyrophosphate synthetase 2	16.3	233.93	42137	24152	17855	22736	4.42684
ENSSSCP00000069167	ENSSSCG00000011764	ENSG00000136521	NDUFB5	NADH:ubiquinone oxidoreductase subunit B5	40.1	23.096	43086	17083	23373	23205	4.4263
ENSSSCP00000073300	ENSSSCG00000022301	ENSG00000187840	EIF4EBP1	eukaryotic translation initiation factor 4E binding protein 1	37.8	101.77	57555	20118	14501	13477	4.42181
ENSSSCP00000000958	ENSSSCG00000000895	ENSG00000139343	SNRPF	small nuclear ribonucleoprotein polypeptide F	39.5	54.967	19479	31098	0	28606	4.42151
ENSSSCP00000011165	ENSSSCG00000010476	ENSG00000138119	MYOF	myoferlin	41.3	323.31	45441	18980	21953	18966	4.42053
ENSSSCP00000012405	ENSSSCG00000011639	ENSG00000144867	SRPRB	SRP receptor subunit beta	23.3	97.916	51046	17908	31076	3481.1	4.41293
ENSSSCP00000043442	ENSSSCG00000022545	ENSG00000160014	CALM3	calmodulin 3 [Source:HGNC Symbol	45.9	69.616	46271	24810	20425	11697	4.41163
ENSSSCP00000062900	ENSSSCG00000015030	ENSG00000150768	DLAT	dihydrolipoamide S-acetyltransferase	20.4	127.74	41665	28098	21161	11398	4.40791
ENSSSCP00000001680	ENSSSCG00000001543	ENSG00000198755	RPL10A	ribosomal protein L10a [Source:HGNC Symbol	19.9	10.598	19993	27950	34005	20157	4.40699
ENSSSCP00000014785	ENSSSCG00000013905	ENSG00000105701	FKBP8	FKBP prolyl isomerase 8 [Source:HGNC Symbol	20.1	103.45	32926	24289	21040	23577	4.40582
ENSSSCP00000061001	ENSSSCG00000027840	ENSG00000105669	COPE	COPI coat complex subunit epsilon	32.8	75.091	80355	5207.4	3490.4	12336	4.40393
ENSSSCP00000052810	ENSSSCG00000036294	ENSG00000213965	NUDT19	nudix hydrolase 19	33	123.77	51728	25310	6995.6	17089	4.40279
ENSSSCP00000066603	ENSSSCG00000008194	ENSG00000115073	ACTR1B	actin related protein 1B	16.3	122.17	47587	14239	28948	10318	4.40266
ENSSSCP00000020154	ENSSSCG00000021084	ENSG00000197956	S100A6	S100 calcium binding protein A6	26.7	21.464	64694	6280.6	0	4665.2	4.40163
ENSSSCP00000052316	ENSSSCG00000016971	ENSG00000131844	MCCC2	methylcrotonyl-CoA carboxylase subunit 2	8.8	128.36	37401	20355	23017	19876	4.40075
ENSSSCP00000045121	ENSSSCG00000026612	ENSG00000105197	TIMM50	translocase of inner mitochondrial membrane 50	28.7	217.23	46970	24067	14222	14597	4.39731
ENSSSCP00000058891	ENSSSCG00000029160	ENSG00000204388	HSPA1B	heat shock protein family A (Hsp70) member 1B	17.9	223.09	46714	20437	20931	11407	4.39572
ENSSSCP00000014385	ENSSSCG00000013539	ENSG00000125651	GTF2F1	general transcription factor IIF subunit 1	14.5	225.83	28058	37578	19938	13807	4.39524
ENSSSCP00000012823	ENSSSCG00000012042	ENSG00000241837	ATP5PO	ATP synthase peripheral stalk subunit OSCP	36.2	166.23	31608	17298	26811	23041	4.39251
ENSSSCP00000067982	ENSSSCG00000024144	ENSG00000115286	NDUFS7	NADH:ubiquinone oxidoreductase core subunit S7	17.1	15.602	35596	44737	7757.7	10386	4.39127
ENSSSCP00000048575	ENSSSCG00000036411	ENSG00000112304	ACOT13	acyl-CoA thioesterase 13	20.6	101.11	26937	17677	23284	29996	4.3887
ENSSSCP00000002634	ENSSSCG00000002433	ENSG00000100764	PSMC1	proteasome 26S subunit, ATPase 1	47.7	233	31871	26752	25028	14168	4.38836
ENSSSCP00000025811	ENSSSCG00000006474	ENSG00000132688	NES	nestin	19.6	323.31	23812	26581	22602	24562	4.3872
ENSSSCP00000004246	ENSSSCG00000003930	ENSG00000142937	RPS8	ribosomal protein S8	19.7	63.408	53390	20341	7675.5	15120	4.38259
ENSSSCP00000053046	ENSSSCG00000006176	-	-	-	38.4	95.276	48440	20809	2870.8	0	4.38093
ENSSSCP00000025683	ENSSSCG00000029066	ENSG00000067064	IDI1	isopentenyl-diphosphate delta isomerase 1	22.5	58.152	58365	23626	7666.1	5919.2	4.37829
ENSSSCP00000044127	ENSSSCG00000010517	ENSG00000171314	PGAM1	phosphoglycerate mutase 1	21.3	27.543	50383	2590.3	18363	0	4.37619
ENSSSCP00000043108	ENSSSCG00000051359	ENSG00000184117	NIPSNAP1	nipsnap homolog 1	18	14.976	18880	21681	24933	29453	4.37542
ENSSSCP00000007303	ENSSSCG00000006848	ENSG00000085491	SLC25A24	solute carrier family 25 member 24	20	283.14	38718	17079	20155	18786	4.37446
ENSSSCP00000011182	ENSSSCG00000010495	ENSG00000059573	ALDH18A1	aldehyde dehydrogenase 18 family member A1	35.5	323.31	21466	19828	31348	21945	4.37377
ENSSSCP00000022034	ENSSSCG00000020666	ENSG00000103966	EHD4	EH domain containing 4	31.6	174.44	19236	26582	24242	23569	4.36935
ENSSSCP00000038227	ENSSSCG00000038989	ENSG00000108953	YWHAE	tyrosine 3-monooxygenase/tryptophan 5-monooxygenase activation protein epsilon	25.5	41.412	31750	25811	23555	10281	4.35887
ENSSSCP00000060692	ENSSSCG00000011952	ENSG00000114391	RPL24	ribosomal protein L24	24	34.102	38016	14345	23923	14724	4.35702
ENSSSCP00000061578	ENSSSCG00000004935	ENSG00000074696	HACD3	3-hydroxyacyl-CoA dehydratase 3	11.7	48.304	36922	17122	18915	17578	4.35477
ENSSSCP00000053555	ENSSSCG00000010874	ENSG00000035687	ADSS2	adenylosuccinate synthase 2	7.5	9.6856	34980	14613	19488	20992	4.35253
ENSSSCP00000040335	ENSSSCG00000009916	ENSG00000122971	ACADS	acyl-CoA dehydrogenase short chain [Source:HGNC Symbol	29.9	198.21	39131	20377	20466	9439.5	4.34934
ENSSSCP00000041699	ENSSSCG00000000522	ENSG00000187109	NAP1L1	nucleosome assembly protein 1 like 1	8.9	76.209	66519	16181	3727	2462.9	4.34679
ENSSSCP00000073860	ENSSSCG00000020744	ENSG00000108861	DUSP3	dual specificity phosphatase 3	44.9	57.578	33628	24819	16179	13686	4.34396
ENSSSCP00000057092	ENSSSCG00000031769	ENSG00000085733	CTTN	cortactin	6.2	323.31	35316	17267	18187	17375	4.34314
ENSSSCP00000066282	ENSSSCG00000006777	ENSG00000155366	RHOC	ras homolog family member C	21.2	13.55	20862	22120	7496	36652	4.33811
ENSSSCP00000063527	ENSSSCG00000017155	ENSG00000141543	EIF4A3	eukaryotic translation initiation factor 4A3	21	79.009	34374	18955	21097	12502	4.3371
ENSSSCP00000032503	ENSSSCG00000032031	ENSG00000172053	QARS1	glutaminyl-tRNA synthetase 1	34.6	323.31	35999	14753	23774	11624	4.3332
ENSSSCP00000067825	ENSSSCG00000007952	ENSG00000126602	TRAP1	TNF receptor associated protein 1	31.5	156.26	40229	18066	15659	10754	4.32586
ENSSSCP00000006809	ENSSSCG00000006386	ENSG00000122218	COPA	COPI coat complex subunit alpha	23.8	323.31	33312	17160	18631	15330	4.32445
ENSSSCP00000066946	ENSSSCG00000007520	ENSG00000087460	GNAS	GNAS complex locus	17.6	52.998	36527	26466	2665.9	18517	4.32313
ENSSSCP00000027300	ENSSSCG00000026108	ENSG00000128283	CDC42EP1	CDC42 effector protein 1	29.4	186.32	41373	7082	18684	16567	4.3207
ENSSSCP00000023292	ENSSSCG00000009834	ENSG00000204842	ATXN2	ataxin 2	3.5	181.88	29614	13767	18094	21326	4.31598
ENSSSCP00000055290	ENSSSCG00000037120	ENSG00000167900	TK1	thymidine kinase 1	19.7	14.205	42424	3614	32448	3076.8	4.30943
ENSSSCP00000053789	ENSSSCG00000024413	ENSG00000105568	PPP2R1A	protein phosphatase 2 scaffold subunit Aalpha [Source:HGNC Symbol	7.4	259.18	23929	22354	15366	19878	4.30924
ENSSSCP00000040462	ENSSSCG00000025187	ENSG00000171202	TMEM126A	transmembrane protein 126A	16.8	170.07	13133	14810	21670	31888	4.3091
ENSSSCP00000071730	ENSSSCG00000006824	ENSG00000065135	GNAI3	G protein subunit alpha i3	17	249.81	33060	21794	13206	13183	4.30773
ENSSSCP00000042994	ENSSSCG00000040857	ENSG00000125835	SNRPB	small nuclear ribonucleoprotein polypeptides B and B1	19.5	22.913	32883	24289	14094	8347.2	4.29893
ENSSSCP00000048658	ENSSSCG00000013883	ENSG00000167483	NIBAN3	niban apoptosis regulator 3 [Source:HGNC Symbol	25.7	51.491	23965	21655	20961	12919	4.29831
ENSSSCP00000070801	ENSSSCG00000013017	ENSG00000110047	EHD1	EH domain containing 1	46.1	323.31	32911	15904	14204	16404	4.29789
ENSSSCP00000073262	ENSSSCG00000012784	ENSG00000180879	SSR4	signal sequence receptor subunit 4	25.5	91.977	63062	857.39	3010.6	12443	4.29761
ENSSSCP00000060387	ENSSSCG00000028007	ENSG00000171453	POLR1C	RNA polymerase I and III subunit C	15.8	66.968	30079	18976	22058	6628.8	4.28859
ENSSSCP00000067929	ENSSSCG00000001862	ENSG00000140374	ETFA	electron transfer flavoprotein subunit alpha	57.4	169.05	44784	4408.3	10434	18010	4.288
ENSSSCP00000010570	ENSSSCG00000009904	ENSG00000088986	DYNLL1	dynein light chain LC8-type 1	27	14.791	12079	12755	25284	26019	4.27954
ENSSSCP00000026452	ENSSSCG00000028210	ENSG00000125458	NT5C	5', 3'-nucleotidase, cytosolic	23.5	45.488	25966	13641	17047	0	4.27611
ENSSSCP00000009107	ENSSSCG00000026465	ENSG00000158019	BABAM2	BRISC and BRCA1 A complex member 2	8.4	22.454	20893	10890	23813	19574	4.27398
ENSSSCP00000017086	ENSSSCG00000016127	ENSG00000023228	NDUFS1	NADH:ubiquinone oxidoreductase core subunit S1	35.4	200.94	29228	17416	20624	7205.3	4.26994
ENSSSCP00000009137	ENSSSCG00000008571	ENSG00000084754	HADHA	hydroxyacyl-CoA dehydrogenase trifunctional multienzyme complex subunit alpha	19.4	144.5	24270	16694	18312	15008	4.26884
ENSSSCP00000040878	ENSSSCG00000034786	ENSG00000206527	HACD2	3-hydroxyacyl-CoA dehydratase 2	15.7	41.701	35433	15542	13341	9914.2	4.26852
ENSSSCP00000061711	ENSSSCG00000008494	ENSG00000003509	NDUFAF7	NADH:ubiquinone oxidoreductase complex assembly factor 7	17	52.895	27871	14495	20548	10874	4.26593
ENSSSCP00000004833	ENSSSCG00000004480	ENSG00000112695	COX7A2	cytochrome c oxidase subunit 7A2	21.7	63.073	26334	5928.2	0	22207	4.25903
ENSSSCP00000071539	ENSSSCG00000027324	ENSG00000103544	VPS35L	VPS35 endosomal protein sorting factor like [Source:HGNC Symbol	18.5	19.472	9999.2	20646	18323	23608	4.25873
ENSSSCP00000053856	ENSSSCG00000004661	ENSG00000104177	MYEF2	myelin expression factor 2	7.3	81.262	21970	18196	14760	17546	4.25811
ENSSSCP00000022104	ENSSSCG00000023660	ENSG00000143799	PARP1	poly(ADP-ribose) polymerase 1	23.8	89.151	28228	17552	17682	7634.8	4.24979
ENSSSCP00000036593	ENSSSCG00000010759	ENSG00000108010	GLRX3	glutaredoxin 3	43.1	198.3	27744	21095	18282	3893.7	4.24929
ENSSSCP00000061164	ENSSSCG00000013054	ENSG00000184743	ATL3	atlastin GTPase 3	5.5	139.33	26064	14418	14886	14881	4.24458
ENSSSCP00000040758	ENSSSCG00000035676	ENSG00000145907	G3BP1	G3BP stress granule assembly factor 1	32.3	323.31	45269	8458.4	9053.6	7401.7	4.24417
ENSSSCP00000039841	ENSSSCG00000021890	ENSG00000078369	GNB1	G protein subunit beta 1	5.3	196.69	22342	12718	0	16863	4.23824
ENSSSCP00000017010	ENSSSCG00000016057	ENSG00000115415	STAT1	signal transducer and activator of transcription 1	38.5	323.31	28527	17285	10586	11538	4.23004
ENSSSCP00000003344	ENSSSCG00000003089	ENSG00000130204	TOMM40	translocase of outer mitochondrial membrane 40	17.1	46.152	25806	14359	15248	12359	4.22899
ENSSSCP00000037414	ENSSSCG00000003152	ENSG00000183207	RUVBL2	RuvB like AAA ATPase 2	30.2	140.69	27706	14717	13662	11122	4.22535
ENSSSCP00000012614	ENSSSCG00000011843	ENSG00000180370	PAK2	p21 (RAC1) activated kinase 2	13.9	155.17	17862	18557	13778	16503	4.22207
ENSSSCP00000007635	ENSSSCG00000007173	ENSG00000101365	IDH3B	isocitrate dehydrogenase (NAD(+)) 3 non-catalytic subunit beta	49.1	205.07	22268	20411	16587	7267.7	4.22098
ENSSSCP00000039230	ENSSSCG00000001821	ENSG00000140553	UNC45A	unc-45 myosin chaperone A	28.2	107.53	20087	16167	13425	16845	4.22092
ENSSSCP00000034459	ENSSSCG00000006955	ENSG00000104518	GSDMD	gasdermin D	23.2	46.45	18158	15900	14518	17890	4.22054
ENSSSCP00000067806	ENSSSCG00000014411	ENSG00000133706	LARS1	leucyl-tRNA synthetase 1	31.4	323.31	31901	11166	9620.4	13689	4.21995
ENSSSCP00000052625	ENSSSCG00000014559	ENSG00000185627	PSMD13	proteasome 26S subunit, non-ATPase 13	16.5	33.4	26529	19560	2300	17614	4.2175
ENSSSCP00000043344	ENSSSCG00000010739	ENSG00000175029	CTBP2	C-terminal binding protein 2	13.7	46.725	23448	16072	12406	13082	4.21091
ENSSSCP00000035257	ENSSSCG00000032275	ENSG00000112996	MRPS30	mitochondrial ribosomal protein S30 [Source:HGNC Symbol	19.3	38.932	29931	12964	11545	10562	4.21087
ENSSSCP00000030729	ENSSSCG00000028553	ENSG00000143621	ILF2	interleukin enhancer binding factor 2	16.7	50.746	20231	27100	14370	3250.8	4.21053
ENSSSCP00000031967	ENSSSCG00000038947	ENSG00000092199	HNRNPC	heterogeneous nuclear ribonucleoprotein C	28.4	40.254	22688	12398	17719	11781	4.20808
ENSSSCP00000002938	ENSSSCG00000002723	ENSG00000090861	AARS1	alanyl-tRNA synthetase 1	20.1	238.32	25599	11140	15833	11679	4.20582
ENSSSCP00000019583	ENSSSCG00000008359	ENSG00000138069	RAB1A	RAB1A, member RAS oncogene family	28.4	167.82	33221	10443	11815	8228.7	4.20213
ENSSSCP00000032320	ENSSSCG00000040273	ENSG00000182899	RPL35A	ribosomal protein L35a	23.6	31.92	19377	14031	3100.7	26667	4.19849
ENSSSCP00000061533	ENSSSCG00000010116	ENSG00000100075	SLC25A1	solute carrier family 25 member 1	13.2	48.371	34592	11644	14009	2919.1	4.19841
ENSSSCP00000026903	ENSSSCG00000022790	ENSG00000205302	SNX2	sorting nexin 2	31.8	154.25	28264	17145	8018.6	9660	4.19788
ENSSSCP00000018537	ENSSSCG00000017489	ENSG00000108344	PSMD3	proteasome 26S subunit, non-ATPase 3	38.8	264.76	19883	18449	15469	8549.6	4.19278
ENSSSCP00000023129	ENSSSCG00000030567	ENSG00000114850	SSR3	signal sequence receptor subunit 3	15.1	12.864	27516	0	4692.8	14263	4.19007
ENSSSCP00000069922	ENSSSCG00000004792	ENSG00000171262	FAM98B	family with sequence similarity 98 member B	9.2	63.139	21828	12978	13654	13333	4.18888
ENSSSCP00000043833	ENSSSCG00000018049	ENSG00000141127	PRPSAP2	phosphoribosyl pyrophosphate synthetase associated protein 2	29.3	50.887	17621	12329	21092	10609	4.18788
ENSSSCP00000053665	ENSSSCG00000017694	ENSG00000278540	ACACA	acetyl-CoA carboxylase alpha	19.6	323.31	19098	13420	13316	15682	4.18693
ENSSSCP00000016018	ENSSSCG00000046892	-	-	-	58.3	37.944	23560	10390	12651	14807	4.18616
ENSSSCP00000025052	ENSSSCG00000028978	ENSG00000084774	CAD	carbamoyl-phosphate synthetase 2, aspartate transcarbamylase, and dihydroorotase	18.5	323.31	27728	12594	11618	8825.4	4.1816
ENSSSCP00000006303	ENSSSCG00000005895	ENSG00000213563	C8orf82	chromosome 8 open reading frame 82	21.6	14.58	30359	5091.4	23036	1454.2	4.17566
ENSSSCP00000062987	ENSSSCG00000039544	-	-	-	30	11.888	21545	0	13654	9419.5	4.17239
ENSSSCP00000064824	ENSSSCG00000008901	ENSG00000128050	PAICS	phosphoribosylaminoimidazole carboxylase and phosphoribosylaminoimidazolesuccinocarboxamide synthase	12.5	56.097	20404	12370	15005	11485	4.17073
ENSSSCP00000007488	ENSSSCG00000007026	-	-	-	25.4	51.979	29744	10514	10025	8819	4.16954
ENSSSCP00000031838	ENSSSCG00000016753	ENSG00000106628	POLD2	DNA polymerase delta 2, accessory subunit	16.3	96.268	26835	7057.2	9940.1	15116	4.16841
ENSSSCP00000054403	ENSSSCG00000038708	ENSG00000136371	MTHFS	methenyltetrahydrofolate synthetase [Source:HGNC Symbol	21.7	14.982	18777	15756	18404	5438.2	4.16417
ENSSSCP00000052448	ENSSSCG00000014913	ENSG00000073921	PICALM	phosphatidylinositol binding clathrin assembly protein	9.8	164.96	27084	9779.8	11528	9981.8	4.16416
ENSSSCP00000013592	ENSSSCG00000012783	ENSG00000067829	IDH3G	isocitrate dehydrogenase (NAD(+)) 3 non-catalytic subunit gamma	13.7	185.43	11319	8644.6	15982	22261	4.16291
CAD2068405	F317L	-	-	F317L	32.2	157.64	24105	14123	5390.4	14291	4.16069
ENSSSCP00000048224	ENSSSCG00000034927	ENSG00000184110	EIF3C	eukaryotic translation initiation factor 3 subunit C	22.9	243.14	26870	15530	11896	3602.2	4.16061
ENSSSCP00000017344	ENSSSCG00000016370	ENSG00000168385	SEPTIN2	septin 2	40.2	190.34	21125	15904	13041	7519.8	4.15829
ENSSSCP00000001984	ENSSSCG00000001814	ENSG00000140575	IQGAP1	IQ motif containing GTPase activating protein 1	24.5	323.31	30352	9083.1	7591.2	10104	4.15481
ENSSSCP00000067875	ENSSSCG00000042630	-	-	-	35.4	73.541	20873	11937	14385	9824.9	4.15397
ENSSSCP00000050736	ENSSSCG00000006752	ENSG00000009307	CSDE1	cold shock domain containing E1	1.5	208.46	22423	11285	11791	11326	4.15248
ENSSSCP00000022054	ENSSSCG00000030328	ENSG00000140990	NDUFB10	NADH:ubiquinone oxidoreductase subunit B10	43.3	42.883	12850	12520	13089	17731	4.1476
ENSSSCP00000070481	ENSSSCG00000004945	ENSG00000174444	RPL4	ribosomal protein L4	20.1	70.182	1527.7	15449	19936	18551	4.14195
ENSSSCP00000069235	ENSSSCG00000008247	ENSG00000163541	SUCLG1	succinate-CoA ligase GDP/ADP-forming subunit alpha [Source:HGNC Symbol	37.3	167.77	5984.9	14160	15548	19579	4.14044
ENSSSCP00000010925	ENSSSCG00000010247	ENSG00000165732	DDX21	DExD-box helicase 21	21.7	44.913	17673	18937	10203	8458.7	4.14044
ENSSSCP00000065356	ENSSSCG00000014791	ENSG00000167325	RRM1	ribonucleotide reductase catalytic subunit M1	25.7	256.62	23719	11742	9298	10193	4.13792
CAD2068413	K145R	-	-	K145R	33.1	31.319	12400	15100	14886	12053	4.13385
ENSSSCP00000033064	ENSSSCG00000040782	-	-	-	31	23.227	12831	15706	19373	6216.4	4.13135
CAD2068410	K205R	-	-	K205R	46.8	50.091	22610	18415	4518.7	8468	4.13043
ENSSSCP00000069216	ENSSSCG00000039494	ENSG00000151366	NDUFC2	NADH:ubiquinone oxidoreductase subunit C2	29.5	160.79	17159	0	4279.8	19051	4.13022
ENSSSCP00000009482	ENSSSCG00000008890	ENSG00000198498	TMA16	translation machinery associated 16 homolog	34.6	73.896	22502	14635	7639.2	9050.7	4.12894
ENSSSCP00000011319	ENSSSCG00000010625	ENSG00000108055	SMC3	structural maintenance of chromosomes 3	36.3	323.31	20657	11888	11225	9986.5	4.12837
ENSSSCP00000068478	ENSSSCG00000016272	ENSG00000173692	PSMD1	proteasome 26S subunit, non-ATPase 1	16	84.246	16449	12681	12374	11988	4.12623
ENSSSCP00000007285	ENSSSCG00000006830	ENSG00000143106	PSMA5	proteasome 20S subunit alpha 5	31.9	323.31	11660	5910.6	6575.8	28844	4.12214
CAD2068393	A224L	-	-	A224L	16.5	14.351	21835	10309	11359	9129.2	4.11919
ENSSSCP00000033190	ENSSSCG00000032081	ENSG00000213619	NDUFS3	NADH:ubiquinone oxidoreductase core subunit S3	33	30.546	18848	11787	14050	7925	4.11901
ENSSSCP00000012697	ENSSSCG00000011916	ENSG00000114573	ATP6V1A	ATPase H+ transporting V1 subunit A	26.7	110.66	19856	12473	9615	10656	4.11893
ENSSSCP00000013872	ENSSSCG00000013045	ENSG00000167770	OTUB1	OTU deubiquitinase, ubiquitin aldehyde binding 1	23.6	176.49	24805	9819.4	5676.4	12289	4.11884
ENSSSCP00000070597	ENSSSCG00000012172	ENSG00000123130	ACOT9	acyl-CoA thioesterase 9	33.6	67.387	17481	13267	9704.1	12092	4.11846
ENSSSCP00000022678	ENSSSCG00000029183	ENSG00000140612	SEC11A	SEC11 homolog A, signal peptidase complex subunit	19.4	37.387	3555.7	0	20357	15488	4.11838
ENSSSCP00000067520	ENSSSCG00000040912	ENSG00000129515	SNX6	sorting nexin 6	37	88.679	22251	10765	15385	3847.7	4.11602
CAD2068471	D345L	-	-	D345L	7.5	68.36	29076	8771.5	7034.4	7301.4	4.11547
ENSSSCP00000000606	ENSSSCG00000000576	-	-	-	21.5	164.21	27948	8872.1	7680.5	7189.8	4.11135
ENSSSCP00000069993	ENSSSCG00000015952	ENSG00000128708	HAT1	histone acetyltransferase 1	21	41.821	25702	12204	8845	4865.4	4.11073
ENSSSCP00000018469	ENSSSCG00000017428	ENSG00000173801	JUP	junction plakoglobin	18.7	98.761	22703	8049.9	16316	4462.4	4.11001
ENSSSCP00000024920	ENSSSCG00000028227	ENSG00000118705	RPN2	ribophorin II	14.3	323.31	24854	9780	9125.6	7588.6	4.10847
ENSSSCP00000046741	ENSSSCG00000005959	ENSG00000153310	CYRIB	CYFIP related Rac1 interactor B	15.4	56.596	20392	12187	12145	6538.4	4.10774
ENSSSCP00000069885	ENSSSCG00000003229	ENSG00000105379	ETFB	electron transfer flavoprotein subunit beta	52.6	35.547	21647	7036.7	7618	14753	4.10598
ENSSSCP00000054930	ENSSSCG00000009327	-	-	-	21.4	12.788	19474	20210	2992.6	8208.9	4.10453
ENSSSCP00000046447	ENSSSCG00000020878	ENSG00000143889	HNRNPLL	heterogeneous nuclear ribonucleoprotein L like	14.4	56.88	15120	13875	10630	11259	4.10452
ENSSSCP00000007329	ENSSSCG00000006874	ENSG00000099260	PALMD	palmdelphin	27.9	126.85	16405	15240	10169	8953.4	4.10352
ENSSSCP00000020139	ENSSSCG00000028850	ENSG00000161970	RPL26	ribosomal protein L26	42.1	13.536	1548.9	25497	12992	10714	4.10339
ENSSSCP00000008748	ENSSSCG00000008195	ENSG00000135940	COX5B	cytochrome c oxidase subunit 5B	24	5.8821	0	12696	11582	13499	4.10011
ENSSSCP00000052105	ENSSSCG00000034227	ENSG00000136942	RPL35	ribosomal protein L35	12.2	29.554	0	14496	12516	10758	4.10003
ENSSSCP00000003724	ENSSSCG00000003433	ENSG00000083444	PLOD1	procollagen-lysine,2-oxoglutarate 5-dioxygenase 1 [Source:HGNC Symbol	20.7	139.58	20387	13717	7507.1	8704	4.09964
ENSSSCP00000037064	ENSSSCG00000000272	ENSG00000185591	SP1	Sp1 transcription factor	9.7	203.98	20388	0	11195	6071.4	4.09869
ENSSSCP00000046691	ENSSSCG00000039647	ENSG00000175390	EIF3F	eukaryotic translation initiation factor 3 subunit F	18.4	53.239	19237	10689	11796	8038.5	4.09482
ENSSSCP00000064906	ENSSSCG00000013174	ENSG00000198561	CTNND1	catenin delta 1	29.3	244.74	11637	14299	11774	11543	4.09037
ENSSSCP00000052886	ENSSSCG00000005403	ENSG00000136824	SMC2	structural maintenance of chromosomes 2	24.6	258.6	20083	9702.2	9872.2	9491.5	4.08945
ENSSSCP00000058880	ENSSSCG00000030255	ENSG00000114867	EIF4G1	eukaryotic translation initiation factor 4 gamma 1	19	168.99	16099	10070	10414	12132	4.0856
ENSSSCP00000026071	ENSSSCG00000025534	ENSG00000124207	CSE1L	chromosome segregation 1 like	8.7	199.79	15556	8355.3	10004	14570	4.08355
ENSSSCP00000040023	ENSSSCG00000003377	ENSG00000097021	ACOT7	acyl-CoA thioesterase 7	22.2	30.381	9659.8	15698	9208.6	13632	4.08097
ENSSSCP00000073925	ENSSSCG00000028420	ENSG00000151247	EIF4E	eukaryotic translation initiation factor 4E	17.5	46.402	24083	6044.6	5819.8	0	4.07855
ENSSSCP00000056573	ENSSSCG00000012583	ENSG00000068366	ACSL4	acyl-CoA synthetase long chain family member 4	19.5	93.81	24782	4255.9	8026.7	9285.9	4.06399
ENSSSCP00000018786	ENSSSCG00000017731	ENSG00000108671	PSMD11	proteasome 26S subunit, non-ATPase 11	29.7	308.91	26805	10983	6401.5	2157.1	4.06396
ENSSSCP00000032484	ENSSSCG00000036483	ENSG00000110801	PSMD9	proteasome 26S subunit, non-ATPase 9	28.7	78.549	20272	7796.5	8430.7	9732.4	4.06288
ENSSSCP00000042411	ENSSSCG00000039894	-	-	-	13.6	32.615	19015	5431.5	0	10154	4.06196
ENSSSCP00000051960	ENSSSCG00000012405	-	-	-	39.5	63.703	22097	8791.3	3887	10956	4.05815
ENSSSCP00000039208	ENSSSCG00000031723	ENSG00000179331	RAB39A	RAB39A, member RAS oncogene family	6	12.637	7677.3	16834	10967	10229	4.05793
ENSSSCP00000003948	ENSSSCG00000003643	ENSG00000183431	SF3A3	splicing factor 3a subunit 3	20.6	146.34	8003.3	16381	17122	4113.7	4.0571
ENSSSCP00000045626	ENSSSCG00000006954	ENSG00000104529	EEF1D	eukaryotic translation elongation factor 1 delta	4.4	34.688	26127	5237	1726.5	12463	4.05646
ENSSSCP00000056222	ENSSSCG00000014071	-	-	-	30.1	96.061	21978	8701.6	6728.9	8102.2	4.05605
ENSSSCP00000033204	ENSSSCG00000031429	ENSG00000137693	YAP1	Yes1 associated transcriptional regulator	39.6	224.56	11688	7099.9	15147	11358	4.05397
ENSSSCP00000031993	ENSSSCG00000038444	ENSG00000120533	ENY2	ENY2 transcription and export complex 2 subunit	36.6	11.241	22765	5454.1	5507.9	11346	4.05186
ENSSSCP00000029813	ENSSSCG00000022725	ENSG00000137312	FLOT1	flotillin 1	36.3	53.869	18835	5086	14341	6342.6	4.04732
ENSSSCP00000024145	ENSSSCG00000033697	-	-	-	24.4	33.941	14986	13355	10575	5582.4	4.04628
ENSSSCP00000014484	ENSSSCG00000013630	ENSG00000079805	DNM2	dynamin 2	8.7	126.09	17919	9770.8	5967.2	10757	4.04546
ENSSSCP00000067990	ENSSSCG00000006512	ENSG00000160752	FDPS	farnesyl diphosphate synthase	19.5	263.18	15893	9738.9	9806.8	8939.3	4.04511
ENSSSCP00000060321	ENSSSCG00000040494	ENSG00000100316	RPL3	ribosomal protein L3	24	42.329	18654	9411.9	13564	2695.6	4.04459
ENSSSCP00000001070	ENSSSCG00000001000	ENSG00000198721	ECI2	enoyl-CoA delta isomerase 2	23.9	170.93	17579	8674	14466	3557.6	4.04411
ENSSSCP00000022001	ENSSSCG00000023371	ENSG00000024422	EHD2	EH domain containing 2	33.5	203.94	12256	8983.6	12398	10628	4.04401
ENSSSCP00000027841	ENSSSCG00000023935	ENSG00000144591	GMPPA	GDP-mannose pyrophosphorylase A	16.1	36.654	14779	6591.3	11959	10543	4.04013
ENSSSCP00000067230	ENSSSCG00000010029	ENSG00000185721	DRG1	developmentally regulated GTP binding protein 1	14.5	11.485	22119	5973.3	4444.2	0	4.03525
ENSSSCP00000033514	ENSSSCG00000011214	ENSG00000151092	NGLY1	N-glycanase 1	20.8	48.022	13355	7512.9	14027	8002.1	4.03037
ENSSSCP00000014234	ENSSSCG00000013392	ENSG00000129083	COPB1	COPI coat complex subunit beta 1	17.4	323.31	19160	10850	6019.5	6632.9	4.02799
ENSSSCP00000035235	ENSSSCG00000013232	ENSG00000109919	MTCH2	mitochondrial carrier 2	17.1	29.105	14405	9075.1	9529.1	9530.8	4.02674
ENSSSCP00000033148	ENSSSCG00000006324	ENSG00000143149	ALDH9A1	aldehyde dehydrogenase 9 family member A1	14.2	143.86	20698	8224.9	8819.3	4596.2	4.02467
ENSSSCP00000063328	ENSSSCG00000012856	ENSG00000205531	NAP1L4	nucleosome assembly protein 1 like 4	16	123.71	21728	3948.4	13233	3408.7	4.02447
ENSSSCP00000074444	ENSSSCG00000010699	ENSG00000107669	ATE1	arginyltransferase 1	20.7	101.15	15433	12135	11495	3198.8	4.02389
ENSSSCP00000003072	ENSSSCG00000002852	ENSG00000166289	PLEKHF1	pleckstrin homology and FYVE domain containing 1	15.9	89.925	17583	10508	6972.5	7036.7	4.02222
ENSSSCP00000026257	ENSSSCG00000027946	ENSG00000013364	MVP	major vault protein	44	323.31	29352	7694	3248.6	1795.3	4.02212
ENSSSCP00000002703	ENSSSCG00000002496	ENSG00000182512	GLRX5	glutaredoxin 5	17.5	10.804	12697	10305	11830	7149.7	4.021
ENSSSCP00000034240	ENSSSCG00000037653	ENSG00000144566	RAB5A	RAB5A, member RAS oncogene family	26.5	40.072	11686	9307.5	10325	0	4.01868
ENSSSCP00000003276	ENSSSCG00000029070	ENSG00000079462	PAFAH1B3	platelet activating factor acetylhydrolase 1b catalytic subunit 3	29.7	11.186	12956	14356	8636.6	5698.1	4.01752
ENSSSCP00000005280	ENSSSCG00000004908	ENSG00000074695	LMAN1	lectin, mannose binding 1	23	118.37	8499.3	10387	12314	10134	4.01425
ENSSSCP00000052867	ENSSSCG00000012325	ENSG00000072501	SMC1A	structural maintenance of chromosomes 1A [Source:HGNC Symbol	35.1	278.96	18310	10747	5716.1	6494.6	4.01355
ENSSSCP00000037248	ENSSSCG00000039656	ENSG00000177105	RHOG	ras homolog family member G	35.1	28.837	16246	7368.1	11890	5287.4	4.00851
ENSSSCP00000033825	ENSSSCG00000032942	ENSG00000112977	DAP	death associated protein	58.8	20.321	16155	4247.5	0	10131	4.00766
ENSSSCP00000033848	ENSSSCG00000027905	ENSG00000076053	RBM7	RNA binding motif protein 7	14.4	24.685	11397	10918	8130.5	0	4.0064
ENSSSCP00000030822	ENSSSCG00000008675	ENSG00000168924	LETM1	leucine zipper and EF-hand containing transmembrane protein 1	24.2	166.95	13168	10083	7918.2	9126.2	4.0032
ENSSSCP00000014371	ENSSSCG00000013524	ENSG00000174917	MICOS13	mitochondrial contact site and cristae organizing system subunit 13	44.9	34.761	10072	5740.2	15883	8368.9	4.0007
ENSSSCP00000046124	ENSSSCG00000006562	ENSG00000143614	GATAD2B	GATA zinc finger domain containing 2B	15	133.02	18465	8161.6	7343	6009.9	3.99978
ENSSSCP00000038375	ENSSSCG00000011435	ENSG00000247596	TWF2	twinfilin actin binding protein 2	29.7	54.013	20561	5111	6203.2	7892.6	3.99747
ENSSSCP00000022294	ENSSSCG00000024027	ENSG00000168092	PAFAH1B2	platelet activating factor acetylhydrolase 1b catalytic subunit 2	14.1	49.659	0	11818	7112	10871	3.99711
ENSSSCP00000046932	ENSSSCG00000040989	ENSG00000170412	GPRC5C	G protein-coupled receptor class C group 5 member C	15.9	78.792	17822	7206.9	7788.1	6876.6	3.99666
CAD2068503	I215L	-	-	I215L	22.2	17.377	29568	3405.1	2117.6	4510.6	3.99565
ENSSSCP00000036346	ENSSSCG00000013729	ENSG00000105607	GCDH	glutaryl-CoA dehydrogenase	25	94.199	19859	6976.8	4328.2	8211.9	3.99317
ENSSSCP00000036642	ENSSSCG00000000377	-	-	-	20.4	139.52	10088	12341	8676	8202.9	3.99242
ENSSSCP00000060292	ENSSSCG00000026863	ENSG00000152767	FARP1	FERM, ARH/RhoGEF and pleckstrin domain protein 1	5.7	27.216	13036	7820	9582.6	8835.9	3.99205
ENSSSCP00000057044	ENSSSCG00000015846	ENSG00000157110	RBPMS	RNA binding protein, mRNA processing factor	53.9	110.83	14751	13078	7850.4	3280.7	3.98856
ENSSSCP00000032445	ENSSSCG00000013633	ENSG00000142453	CARM1	coactivator associated arginine methyltransferase 1	10.8	31.381	14882	8316	9067.3	6677.2	3.98836
ENSSSCP00000043061	ENSSSCG00000003505	ENSG00000244038	DDOST	dolichyl-diphosphooligosaccharide--protein glycosyltransferase non-catalytic subunit	22.7	45.112	9408.8	13179	5882.7	10307	3.98652
ENSSSCP00000064141	ENSSSCG00000000994	ENSG00000112699	GMDS	GDP-mannose 4,6-dehydratase [Source:HGNC Symbol	32	96.948	19605	5775	1985.3	11383	3.98619
ENSSSCP00000070653	ENSSSCG00000000379	ENSG00000139641	ESYT1	extended synaptotagmin 1	17.7	323.31	24728	7992.2	5371.6	526.68	3.98474
ENSSSCP00000004988	ENSSSCG00000004629	ENSG00000140280	LYSMD2	LysM domain containing 2	18.1	40.443	14975	9756.4	3807.4	10067	3.98459
ENSSSCP00000061693	ENSSSCG00000012435	ENSG00000102158	MAGT1	magnesium transporter 1	7	7.7167	6055.4	8564.2	10991	12501	3.979
ENSSSCP00000058242	ENSSSCG00000008515	ENSG00000162959	MEMO1	mediator of cell motility 1	12.8	43.328	8574.4	13750	0	6207	3.9782
ENSSSCP00000062933	ENSSSCG00000008569	ENSG00000138029	HADHB	hydroxyacyl-CoA dehydrogenase trifunctional multienzyme complex subunit beta	40.8	221.19	12055	11439	5976.9	8440.1	3.97671
ENSSSCP00000049988	ENSSSCG00000004620	ENSG00000197535	MYO5A	myosin VA [Source:HGNC Symbol	1.6	8.0128	12047	9102.1	0	7226.1	3.97582
ENSSSCP00000038826	ENSSSCG00000038549	ENSG00000152518	ZFP36L2	ZFP36 ring finger protein like 2	12	72.441	13664	7573.8	10459	6044.6	3.97476
ENSSSCP00000016353	ENSSSCG00000015423	ENSG00000105821	DNAJC2	DnaJ heat shock protein family (Hsp40) member C2	20.5	74.281	15829	9236.5	9029	3634.9	3.97462
ENSSSCP00000006446	ENSSSCG00000006033	ENSG00000104408	EIF3E	eukaryotic translation initiation factor 3 subunit E	16	64.921	18347	7688.2	5472	6022.4	3.97231
ENSSSCP00000033611	ENSSSCG00000011662	ENSG00000184432	COPB2	COPI coat complex subunit beta 2	23	74.349	20241	7349.9	5311.6	4601.2	3.97201
ENSSSCP00000061983	ENSSSCG00000000406	ENSG00000110958	PTGES3	prostaglandin E synthase 3	19.2	17.229	2849.9	12422	9256.2	12830	3.97032
ENSSSCP00000066087	ENSSSCG00000017168	ENSG00000184640	SEPTIN9	septin 9	47.5	284.71	23437	2955.5	8267.9	2576.4	3.96891
ENSSSCP00000054388	ENSSSCG00000004029	ENSG00000112531	QKI	QKI, KH domain containing RNA binding	10.2	24.386	12798	5647.6	12073	6651.1	3.96813
ENSSSCP00000029885	ENSSSCG00000027127	ENSG00000126934	MAP2K2	mitogen-activated protein kinase kinase 2	21.8	143.93	21079	3820.5	9754.9	2028.4	3.9624
ENSSSCP00000011364	ENSSSCG00000010665	ENSG00000187164	SHTN1	shootin 1	17.1	47.028	10205	10427	8904.3	7049.6	3.96125
ENSSSCP00000070482	ENSSSCG00000040943	ENSG00000166847	DCTN5	dynactin subunit 5	15.6	63.148	17788	9884.2	5846.9	2971	3.96012
ENSSSCP00000061188	ENSSSCG00000017104	ENSG00000037474	NSUN2	NOP2/Sun RNA methyltransferase 2	21.9	169.05	17005	6225.6	6961.9	6120	3.958
ENSSSCP00000073386	ENSSSCG00000003264	ENSG00000088038	CNOT3	CCR4-NOT transcription complex subunit 3	7.4	80.699	26762	3189.8	2561.7	3777.6	3.95774
ENSSSCP00000063354	ENSSSCG00000029945	ENSG00000100116	GCAT	glycine C-acetyltransferase	9.4	51.21	12968	9160.3	7919.1	5956.7	3.95429
ENSSSCP00000070460	ENSSSCG00000017690	ENSG00000278535	DHRS11	dehydrogenase/reductase 11	13.6	64.692	11929	8363.9	7825.5	7377.7	3.94812
ENSSSCP00000002608	ENSSSCG00000002406	ENSG00000100591	AHSA1	activator of HSP90 ATPase activity 1	27.2	45.561	11337	12230	2728.7	0	3.94276
ENSSSCP00000073897	ENSSSCG00000025151	ENSG00000132612	VPS4A	vacuolar protein sorting 4 homolog A	19.9	79.351	14468	7440.2	9734.2	3162.6	3.93958
CAD2068417	EP424R	-	-	EP424R	17.2	43.498	15985	9052.9	3321.3	6268	3.93736
ENSSSCP00000028051	ENSSSCG00000027407	ENSG00000105357	MYH14	myosin heavy chain 14	15.8	323.31	19001	9389.9	3617	2563.8	3.93666
ENSSSCP00000012833	ENSSSCG00000012053	ENSG00000159231	CBR3	carbonyl reductase 3	17.3	19.524	13637	8641.2	7762.9	4038	3.93043
ENSSSCP00000045165	ENSSSCG00000008796	ENSG00000163694	RBM47	RNA binding motif protein 47	24.6	123.56	17921	6186	7046	2912	3.93025
ENSSSCP00000006686	ENSSSCG00000006273	ENSG00000104738	MCM4	minichromosome maintenance complex component 4	30.9	154.21	18193	6047.7	6289.1	3352.6	3.92791
ENSSSCP00000040247	ENSSSCG00000039480	ENSG00000147475	ERLIN2	ER lipid raft associated 2	30.9	85.328	18708	1978.9	11145	1947.5	3.92659
ENSSSCP00000011016	ENSSSCG00000010330	ENSG00000108179	PPIF	peptidylprolyl isomerase F	25.7	14.437	16078	6853.8	5445.8	5300.9	3.92529
ENSSSCP00000064634	ENSSSCG00000005355	ENSG00000107371	EXOSC3	exosome component 3	47	74.962	5593.4	6902.1	9939.5	10956	3.92157
ENSSSCP00000040250	ENSSSCG00000011408	ENSG00000004838	ZMYND10	zinc finger MYND-type containing 10	16.5	13.525	13258	3315.6	8415.5	0	3.92063
ENSSSCP00000069787	ENSSSCG00000028202	ENSG00000100401	RANGAP1	Ran GTPase activating protein 1	8.7	118.41	10843	10122	8199.7	3927.9	3.91767
ENSSSCP00000006016	ENSSSCG00000005615	ENSG00000187024	PTRH1	peptidyl-tRNA hydrolase 1 homolog	40.2	47.956	10886	10125	7944	4111.3	3.91733
ENSSSCP00000059594	ENSSSCG00000023920	ENSG00000117385	P3H1	prolyl 3-hydroxylase 1	7.1	10.577	8978.9	0	2972.1	12829	3.91698
ENSSSCP00000061423	ENSSSCG00000017822	ENSG00000132383	RPA1	replication protein A1	21.5	91.112	23106	4345.5	4271.3	1087.2	3.91395
ENSSSCP00000035966	ENSSSCG00000037595	ENSG00000177879	AP3S1	adaptor related protein complex 3 subunit sigma 1	31.4	9.6255	6737.8	13426	4434.6	0	3.91379
ENSSSCP00000044440	ENSSSCG00000015273	ENSG00000058668	ATP2B4	ATPase plasma membrane Ca2+ transporting 4	18.4	176.61	8098.5	7314.2	7816.5	9361	3.91103
ENSSSCP00000006718	ENSSSCG00000006301	ENSG00000143155	TIPRL	TOR signaling pathway regulator [Source:HGNC Symbol	40.1	72.307	4728.6	10925	7326	9483.4	3.90933
ENSSSCP00000015721	ENSSSCG00000014802	ENSG00000137497	NUMA1	nuclear mitotic apparatus protein 1	30.9	323.31	10801	7492.2	7691.1	6456.5	3.90903
ENSSSCP00000071961	ENSSSCG00000014280	ENSG00000113522	RAD50	RAD50 double strand break repair protein	33	323.31	11958	7544.8	6006.5	6886.6	3.90843
ENSSSCP00000045403	ENSSSCG00000005671	ENSG00000095321	CRAT	carnitine O-acetyltransferase	7.8	7.406	10999	0	7060.3	6202.6	3.9078
ENSSSCP00000018989	ENSSSCG00000017924	ENSG00000141456	PELP1	proline, glutamate and leucine rich protein 1	5.5	82.791	8746.9	6044.6	9427.8	0	3.90704
ENSSSCP00000000049	ENSSSCG00000000045	ENSG00000184983	NDUFA6	NADH:ubiquinone oxidoreductase subunit A6	17.5	18.651	15483	0	5540	3184.9	3.90684
ENSSSCP00000064731	ENSSSCG00000028949	ENSG00000163002	NUP35	nucleoporin 35	28.4	31.869	19760	3065.9	2644.6	6703.6	3.90545
ENSSSCP00000026091	ENSSSCG00000010589	ENSG00000156398	SFXN2	sideroflexin 2	16.1	98.694	16029	0	3862.9	4180.2	3.90439
ENSSSCP00000042682	ENSSSCG00000013366	ENSG00000134333	LDHA	lactate dehydrogenase A [Source:HGNC Symbol	15.4	30.085	9818.5	11394	6812.6	3963.5	3.90294
ENSSSCP00000064122	ENSSSCG00000012181	ENSG00000067992	PDK3	pyruvate dehydrogenase kinase 3 [Source:HGNC Symbol	18.4	66.507	15620	5717.3	5790.6	4754.3	3.90149
ENSSSCP00000030249	ENSSSCG00000012597	ENSG00000102024	PLS3	plastin 3	7.4	53.004	16606	2232.1	1983.8	11042	3.90124
ENSSSCP00000046544	ENSSSCG00000015050	ENSG00000086827	ZW10	zw10 kinetochore protein	10.3	98.475	11553	7800.7	6661.7	5732.5	3.89966
ENSSSCP00000040877	ENSSSCG00000011822	ENSG00000198836	OPA1	OPA1 mitochondrial dynamin like GTPase	28.9	248.98	10482	4530	6965.7	9520.4	3.89622
ENSSSCP00000041132	ENSSSCG00000023231	ENSG00000086589	RBM22	RNA binding motif protein 22	17.4	34.654	13859	8118.2	1641	0	3.89613
ENSSSCP00000014907	ENSSSCG00000014020	ENSG00000127022	CANX	calnexin	25.5	124.26	6018.8	3159	2953.5	19354	3.89605
ENSSSCP00000029484	ENSSSCG00000029830	ENSG00000161016	RPL8	ribosomal protein L8	17.1	86.994	6599.2	9282.9	4948.2	10313	3.8913
ENSSSCP00000035274	ENSSSCG00000038359	ENSG00000132507	EIF5A	eukaryotic translation initiation factor 5A	34.4	60.55	15407	1962.5	7498.8	6234.5	3.89074
ENSSSCP00000044048	ENSSSCG00000001477	ENSG00000204227	RING1	ring finger protein 1	8.6	13.501	11819	0	7618.7	3835.7	3.88974
ENSSSCP00000018942	ENSSSCG00000017882	ENSG00000132382	MYBBP1A	MYB binding protein 1a	15.2	161.79	10592	9735	4422.5	6076	3.88685
ENSSSCP00000028070	ENSSSCG00000021145	ENSG00000106367	AP1S1	adaptor related protein complex 1 subunit sigma 1	21.5	49.299	16165	3864.8	2900.4	0	3.88329
ENSSSCP00000017650	ENSSSCG00000016661	ENSG00000122545	SEPTIN7	septin 7	40.6	319.23	20081	5788	3257.7	995.2	3.87682
ENSSSCP00000024198	ENSSSCG00000024598	ENSG00000132356	PRKAA1	protein kinase AMP-activated catalytic subunit alpha 1	16.3	123.81	11560	4932.5	5787.7	0	3.8708
ENSSSCP00000038396	ENSSSCG00000007309	ENSG00000131051	RBM39	RNA binding motif protein 39	16.8	63.973	21189	5265.5	1970.3	1156.7	3.86896
ENSSSCP00000036571	ENSSSCG00000017398	ENSG00000068120	COASY	Coenzyme A synthase [Source:HGNC Symbol	16.1	78.699	3942.2	14369	1090	9808.7	3.86347
ENSSSCP00000066856	ENSSSCG00000025454	ENSG00000102978	POLR2C	RNA polymerase II subunit C	24	24.047	9217.3	6547.2	0	6136.1	3.86333
ENSSSCP00000055295	ENSSSCG00000023191	ENSG00000011009	LYPLA2	lysophospholipase 2	19.3	17.868	14518	4568.5	2810.5	0	3.86326
ENSSSCP00000057600	ENSSSCG00000009233	ENSG00000138678	GPAT3	glycerol-3-phosphate acyltransferase 3 [Source:HGNC Symbol	14.5	31.727	13412	9907.4	4035.8	1746.1	3.86185
ENSSSCP00000031210	ENSSSCG00000029097	ENSG00000180198	RCC1	regulator of chromosome condensation 1	18.6	121.42	7888.7	6778	7405.8	6906.8	3.86003
ENSSSCP00000033686	ENSSSCG00000006361	ENSG00000143224	PPOX	protoporphyrinogen oxidase [Source:HGNC Symbol	36.5	96.123	14954	2142.3	10925	836.21	3.8582
ENSSSCP00000045786	ENSSSCG00000039191	ENSG00000094916	CBX5	chromobox 5	28.1	6.6996	5728	14391	5117.9	3270.6	3.8529
ENSSSCP00000031641	ENSSSCG00000009770	ENSG00000111361	EIF2B1	eukaryotic translation initiation factor 2B subunit alpha	18	87.719	13664	5786.2	1852.6	0	3.85132
ENSSSCP00000059507	ENSSSCG00000017953	ENSG00000129245	FXR2	FMR1 autosomal homolog 2	12.2	48.445	5698.3	6436.8	10011	6242.6	3.85109
ENSSSCP00000014524	ENSSSCG00000013661	ENSG00000130811	EIF3G	eukaryotic translation initiation factor 3 subunit G	39.6	103.81	1763.4	23495	1985.1	1082.1	3.85012
ENSSSCP00000030827	ENSSSCG00000005976	ENSG00000147684	NDUFB9	NADH:ubiquinone oxidoreductase subunit B9	13.1	17.017	5361.2	2691.8	1655.6	18587	3.84966
ENSSSCP00000011314	ENSSSCG00000010620	ENSG00000108039	XPNPEP1	X-prolyl aminopeptidase 1	7.9	18.156	15971	4709.9	0	498.59	3.84879
ENSSSCP00000072621	ENSSSCG00000008971	ENSG00000138768	USO1	USO1 vesicle transport factor	20.7	186.11	11552	4953.3	7264.5	4288.5	3.846
ENSSSCP00000006631	ENSSSCG00000006220	ENSG00000104442	ARMC1	armadillo repeat containing 1	21.3	91.306	0	7911.6	6585.3	6490.7	3.84484
ENSSSCP00000031433	ENSSSCG00000012981	ENSG00000173039	RELA	RELA proto-oncogene, NF-kB subunit	14.7	23.512	17398	6821.5	1439.5	2252.8	3.84373
ENSSSCP00000074085	ENSSSCG00000035193	ENSG00000181610	MRPS23	mitochondrial ribosomal protein S23 [Source:HGNC Symbol	45.3	21.509	9844.6	2637.9	8326.3	0	3.84113
ENSSSCP00000023826	ENSSSCG00000008452	ENSG00000138095	LRPPRC	leucine rich pentatricopeptide repeat containing	16.3	173.23	11351	4005.6	6420.5	5852.8	3.83932
ENSSSCP00000049596	ENSSSCG00000023110	ENSG00000162191	UBXN1	UBX domain protein 1	18.6	28.304	12773	3945.1	5848.1	4817.7	3.83544
ENSSSCP00000012843	ENSSSCG00000012063	ENSG00000157538	VPS26C	VPS26 endosomal protein sorting factor C	21.3	75.682	0	6087.7	8115.6	6321	3.83515
CAD2068423	M448R	-	-	M448R	21.2	92.072	4601	2582.5	17416	2649.3	3.83329
ENSSSCP00000009118	ENSSSCG00000008553	ENSG00000138073	PREB	prolactin regulatory element binding	19.1	63.095	11454	0	4365.5	4576.5	3.83242
ENSSSCP00000036422	ENSSSCG00000000031	ENSG00000100294	MCAT	malonyl-CoA-acyl carrier protein transacylase	14.8	30.622	9295.1	0	5254.8	5794.6	3.83133
ENSSSCP00000064469	ENSSSCG00000016845	ENSG00000113569	NUP155	nucleoporin 155	11.9	245	11772	5354.6	4800.5	5045.6	3.82886
ENSSSCP00000033838	ENSSSCG00000011731	ENSG00000113810	SMC4	structural maintenance of chromosomes 4	30.1	309.68	13440	6327.8	2944.9	4252.7	3.82875
ENSSSCP00000031802	ENSSSCG00000005944	ENSG00000104419	NDRG1	N-myc downstream regulated 1	10.7	39.238	9886.9	6525.8	0	3766.8	3.82779
ENSSSCP00000071333	ENSSSCG00000037772	ENSG00000116459	ATP5PB	ATP synthase peripheral stalk-membrane subunit b	37.4	122.01	4770.2	7355.4	7693.5	7055.5	3.82728
ENSSSCP00000010279	ENSSSCG00000009628	ENSG00000158941	CCAR2	cell cycle and apoptosis regulator 2	30.7	323.31	9421.9	7411	6482.8	3558.3	3.82727
ENSSSCP00000050801	ENSSSCG00000009142	ENSG00000138802	SEC24B	SEC24 homolog B, COPII coat complex component	6.5	39.497	13021	5089.1	7201	1546.7	3.82701
ENSSSCP00000008527	ENSSSCG00000007986	ENSG00000103202	NME4	NME/NM23 nucleoside diphosphate kinase 4	36.4	15.649	9683.4	8596.6	4613.7	3942.8	3.82667
ENSSSCP00000059228	ENSSSCG00000028504	ENSG00000049541	RFC2	replication factor C subunit 2	34.5	73.549	13647	3551	2922.3	6228.1	3.81869
ENSSSCP00000037095	ENSSSCG00000006063	ENSG00000070756	PABPC1	poly(A) binding protein cytoplasmic 1	6.9	31.892	10964	3169.7	9205.7	2766.3	3.81468
ENSSSCP00000020443	ENSSSCG00000015949	ENSG00000115840	SLC25A12	solute carrier family 25 member 12	9.9	42.252	9806.9	7708.7	1720.9	6813.4	3.81375
ENSSSCP00000026013	ENSSSCG00000001679	ENSG00000124571	XPO5	exportin 5	15.9	31.516	10339	6103.4	6542.1	3039.9	3.81332
ENSSSCP00000051131	ENSSSCG00000009741	ENSG00000177192	PUS1	pseudouridine synthase 1	5.1	10.382	9194.9	4938.9	5246.1	0	3.81023
ENSSSCP00000042204	ENSSSCG00000000719	ENSG00000139180	NDUFA9	NADH:ubiquinone oxidoreductase subunit A9	35.5	73.737	7954.2	1998.8	8452.2	7262.9	3.80733
ENSSSCP00000032439	ENSSSCG00000011071	ENSG00000185875	THNSL1	threonine synthase like 1	5.8	14.625	8069.1	4582.2	7126.6	5834.9	3.8064
ENSSSCP00000057888	ENSSSCG00000000793	ENSG00000134283	PPHLN1	periphilin 1	7.9	5.8598	3430.5	7948.5	6963.7	7248.7	3.80603
ENSSSCP00000060544	ENSSSCG00000017136	ENSG00000141556	TBCD	tubulin folding cofactor D	7.7	68.921	8162	4525.9	6965	5893.8	3.80527
ENSSSCP00000002945	ENSSSCG00000002729	ENSG00000103043	VAC14	VAC14 component of PIKFYVE complex	6.9	21.86	6284.1	0	5799.7	6911.6	3.80153
ENSSSCP00000066271	ENSSSCG00000006816	ENSG00000168710	AHCYL1	adenosylhomocysteinase like 1	21	127.92	5199.3	4902.1	6854.1	8313.3	3.80052
ENSSSCP00000034800	ENSSSCG00000028228	ENSG00000082898	XPO1	exportin 1	13.1	91.615	13013	4599	3410.1	4069.8	3.79747
ENSSSCP00000046230	ENSSSCG00000011804	ENSG00000163918	RFC4	replication factor C subunit 4	28.1	42.744	12978	4527.6	5142.2	2334.6	3.79557
ENSSSCP00000059556	ENSSSCG00000040546	ENSG00000089159	PXN	paxillin	13.3	74.659	4198.5	3860.6	10617	0	3.79416
ENSSSCP00000073312	ENSSSCG00000005507	ENSG00000095261	PSMD5	proteasome 26S subunit, non-ATPase 5	14.3	179.85	8022.4	4191.3	5779.7	6728	3.79101
ENSSSCP00000053326	ENSSSCG00000040738	ENSG00000197102	DYNC1H1	dynein cytoplasmic 1 heavy chain 1	20.6	323.31	10285	5396.5	5703.3	3236.6	3.78925
ENSSSCP00000016901	ENSSSCG00000015948	ENSG00000077380	DYNC1I2	dynein cytoplasmic 1 intermediate chain 2	14.3	89.516	9629.3	4611.9	6528	3718.2	3.78688
ENSSSCP00000015563	ENSSSCG00000014633	ENSG00000170955	CAVIN3	caveolae associated protein 3	38.5	41.972	6721.5	5238.3	5634.6	6781.9	3.78491
ENSSSCP00000039542	ENSSSCG00000040859	ENSG00000131899	LLGL1	LLGL scribble cell polarity complex component 1	13.3	32.312	2573.1	1694.2	1370.6	18686	3.78397
ENSSSCP00000063772	ENSSSCG00000012880	ENSG00000110090	CPT1A	carnitine palmitoyltransferase 1A	7.3	20.628	2605	8739	7133.9	5744.1	3.78215
ENSSSCP00000042623	ENSSSCG00000040984	ENSG00000137168	PPIL1	peptidylprolyl isomerase like 1	22.3	12.417	8536.1	6750.9	2844	0	3.7813
ENSSSCP00000062242	ENSSSCG00000025525	ENSG00000160221	GATD3	glutamine amidotransferase class 1 domain containing 3	25.3	38.8	0	7247.3	6826.2	4027.5	3.78058
ENSSSCP00000011387	ENSSSCG00000010688	ENSG00000197771	MCMBP	minichromosome maintenance complex binding protein	15.1	80.158	11240	4826.3	3694.4	4269.1	3.77869
ENSSSCP00000038203	ENSSSCG00000006502	ENSG00000116584	ARHGEF2	Rho/Rac guanine nucleotide exchange factor 2	17.3	115.46	6262.1	10033	4706.6	2932.1	3.77695
ENSSSCP00000006426	ENSSSCG00000006016	ENSG00000147677	EIF3H	eukaryotic translation initiation factor 3 subunit H	32.7	79.451	11290	2696.5	3963.4	0	3.77694
ENSSSCP00000031351	ENSSSCG00000015106	ENSG00000149428	HYOU1	hypoxia up-regulated 1	26.2	110.55	9236.9	7079.5	3810.9	3788.9	3.77663
ENSSSCP00000043936	ENSSSCG00000033871	ENSG00000164162	ANAPC10	anaphase promoting complex subunit 10	23.8	10.908	4714.6	5944.7	7035	0	3.77071
ENSSSCP00000012554	ENSSSCG00000011783	ENSG00000145191	EIF2B5	eukaryotic translation initiation factor 2B subunit epsilon	5.2	9.7459	5790.7	7789.9	5268.7	4649.3	3.76898
ENSSSCP00000050291	ENSSSCG00000008274	ENSG00000204843	DCTN1	dynactin subunit 1	21.5	268.42	16648	2331.2	2649.2	1804.6	3.76777
ENSSSCP00000013708	ENSSSCG00000028501	-	-	-	5.8	80.093	9411	5983.3	1122.3	6846.8	3.76648
ENSSSCP00000037567	ENSSSCG00000010253	ENSG00000156515	HK1	hexokinase 1	18.2	221.02	7056.3	8259.4	4520.7	3457.5	3.76518
ENSSSCP00000024947	ENSSSCG00000027323	ENSG00000114503	NCBP2	nuclear cap binding protein subunit 2 [Source:HGNC Symbol	9	8.1648	10577	3741.4	3102.8	0	3.76396
ENSSSCP00000049674	ENSSSCG00000006250	ENSG00000254087	LYN	LYN proto-oncogene, Src family tyrosine kinase	6	5.6723	8307.3	5752.2	3244.7	0	3.76103
ENSSSCP00000074552	ENSSSCG00000015784	ENSG00000151726	ACSL1	acyl-CoA synthetase long chain family member 1	14	55.037	6686	5427.5	5429.2	5460.9	3.75974
ENSSSCP00000062444	ENSSSCG00000027907	ENSG00000172270	BSG	basigin (Ok blood group)	14.5	32.458	2711	4020.3	6840.1	9402.3	3.75917
ENSSSCP00000056536	ENSSSCG00000032083	ENSG00000116221	MRPL37	mitochondrial ribosomal protein L37	22	89.792	8035.3	5968.2	5471.3	3351.1	3.75637
ENSSSCP00000042215	ENSSSCG00000032908	ENSG00000103035	PSMD7	proteasome 26S subunit, non-ATPase 7	7.7	28.785	7448.5	5558.3	7370.7	2445.6	3.75631
ENSSSCP00000030561	ENSSSCG00000010580	ENSG00000077150	NFKB2	nuclear factor kappa B subunit 2	12.3	97.223	10005	887.82	7506	4372	3.75532
ENSSSCP00000020060	ENSSSCG00000029119	ENSG00000101161	PRPF6	pre-mRNA processing factor 6	18.2	151.65	9573.8	4512.5	5200.2	3439.7	3.75447
ENSSSCP00000034303	ENSSSCG00000011580	ENSG00000154743	TSEN2	tRNA splicing endonuclease subunit 2	9.6	14.711	10040	2810.2	0	4155.8	3.75348
ENSSSCP00000059920	ENSSSCG00000001556	ENSG00000112062	MAPK14	mitogen-activated protein kinase 14 [Source:HGNC Symbol	8.1	4.7451	8643.7	4295.3	0	3822.9	3.7472
ENSSSCP00000051116	ENSSSCG00000039390	ENSG00000106263	EIF3B	eukaryotic translation initiation factor 3 subunit B	13.8	101.23	13057	4771.8	4048.2	386.74	3.74554
ENSSSCP00000057981	ENSSSCG00000026034	ENSG00000124789	NUP153	nucleoporin 153	2.6	119.3	7328.6	6246.7	4588	3955.2	3.7427
ENSSSCP00000059029	ENSSSCG00000031942	ENSG00000176105	YES1	YES proto-oncogene 1, Src family tyrosine kinase	15.1	55.511	10591	4702.5	0	1293	3.74263
ENSSSCP00000054684	ENSSSCG00000037979	ENSG00000266967	AARSD1	alanyl-tRNA synthetase domain containing 1	13.8	68.55	2789.5	7099.9	9475.9	2710.9	3.74186
ENSSSCP00000066365	ENSSSCG00000010554	ENSG00000099194	SCD	stearoyl-CoA desaturase	9.5	67.759	2840	12535	3571.4	3012.5	3.73955
ENSSSCP00000018719	ENSSSCG00000017665	ENSG00000108406	DHX40	DEAH-box helicase 40	7.1	18.236	12218	1817.9	7349.2	405.47	3.73621
ENSSSCP00000009705	ENSSSCG00000009096	ENSG00000123737	EXOSC9	exosome component 9	3.5	6.5862	6604.8	6476.5	0	3259.6	3.73615
ENSSSCP00000020608	ENSSSCG00000020965	ENSG00000163155	LYSMD1	LysM domain containing 1	31.7	25.377	5360	4477.9	6630.3	5224.7	3.73426
ENSSSCP00000034769	ENSSSCG00000021464	ENSG00000057252	SOAT1	sterol O-acyltransferase 1 [Source:HGNC Symbol	13.6	25.36	8129.2	6832.3	2924	3774.9	3.73361
ENSSSCP00000054949	ENSSSCG00000040507	ENSG00000196923	PDLIM7	PDZ and LIM domain 7	28.2	65.204	8463.6	9074.8	2407.5	1611.3	3.73153
ENSSSCP00000014272	ENSSSCG00000013423	ENSG00000065268	WDR18	WD repeat domain 18	6.9	15.579	10444	5837.8	2776.9	2453.6	3.73063
ENSSSCP00000017183	ENSSSCG00000016220	ENSG00000123992	DNPEP	aspartyl aminopeptidase	12.6	21.286	10191	2152.8	5706.5	3421.3	3.7298
ENSSSCP00000011734	ENSSSCG00000011000	ENSG00000086061	DNAJA1	DnaJ heat shock protein family (Hsp40) member A1	22.4	127.26	9581.7	3553.9	4013	4301.7	3.72937
ENSSSCP00000074283	ENSSSCG00000005602	ENSG00000165219	GAPVD1	GTPase activating protein and VPS9 domains 1	5.3	95.699	3153	5395.5	6085.8	6610.1	3.72518
ENSSSCP00000055142	ENSSSCG00000004666	ENSG00000137767	SQOR	sulfide quinone oxidoreductase	22.6	32.946	8005.2	0	5883.6	1967.2	3.72307
ENSSSCP00000012019	ENSSSCG00000011274	ENSG00000168036	CTNNB1	catenin beta 1	17.5	91.258	10298	5248	4214.9	1314.1	3.72171
ENSSSCP00000058046	ENSSSCG00000008640	ENSG00000134330	IAH1	isoamyl acetate hydrolyzing esterase 1 (putative)	17.7	9.7185	9751.1	3921.6	2251.6	5005.5	3.71871
ENSSSCP00000073072	ENSSSCG00000020856	ENSG00000214517	PPME1	protein phosphatase methylesterase 1	17.5	66.773	7081.5	6800.8	5215.7	1824.1	3.71855
ENSSSCP00000015208	ENSSSCG00000014298	ENSG00000113575	PPP2CA	protein phosphatase 2 catalytic subunit alpha	17.8	253.52	8073.3	3931.2	7309.8	1579.7	3.71796
ENSSSCP00000063105	ENSSSCG00000005041	ENSG00000073712	FERMT2	FERM domain containing kindlin 2	16.9	65.469	10316	4318.4	1004.1	0	3.71707
ENSSSCP00000067325	ENSSSCG00000000141	ENSG00000100353	EIF3D	eukaryotic translation initiation factor 3 subunit D [Source:HGNC Symbol	9.1	24.996	9458.3	0	1566.1	4602.1	3.71674
ENSSSCP00000007085	ENSSSCG00000006644	ENSG00000143418	CERS2	ceramide synthase 2 [Source:HGNC Symbol	12.6	18.534	3631.5	5676.1	5411.8	5870.9	3.7116
ENSSSCP00000052059	ENSSSCG00000034101	ENSG00000180902	D2HGDH	D-2-hydroxyglutarate dehydrogenase	11.3	67.788	11436	3275.7	1996.1	3837.2	3.71065
ENSSSCP00000030626	ENSSSCG00000040183	ENSG00000105810	CDK6	cyclin dependent kinase 6	10.4	46.507	5519.4	4746.7	4760.9	5464.1	3.70951
ENSSSCP00000037700	ENSSSCG00000017877	ENSG00000185722	ANKFY1	ankyrin repeat and FYVE domain containing 1 [Source:HGNC Symbol	9.9	53.059	688.1	8313.1	8148.6	3258.6	3.70775
ENSSSCP00000062628	ENSSSCG00000017316	ENSG00000073969	NSF	N-ethylmaleimide sensitive factor, vesicle fusing ATPase	19.7	37.692	6554.8	2615.6	5882.3	5298.2	3.70652
ENSSSCP00000061545	ENSSSCG00000007381	ENSG00000166913	YWHAB	tyrosine 3-monooxygenase/tryptophan 5-monooxygenase activation protein beta	9.5	21.25	5817.6	4295.9	5139.9	0	3.70625
ENSSSCP00000020170	ENSSSCG00000023080	ENSG00000166340	TPP1	tripeptidyl peptidase 1	9.6	102.28	4272.2	4988.8	5344.8	5700.1	3.70556
ENSSSCP00000068557	ENSSSCG00000005072	ENSG00000100567	PSMA3	proteasome 20S subunit alpha 3	27.9	76.749	13375	1978.8	2610.8	2331.6	3.70535
CAD2068518	MGF 360-18R	-	-	MGF 360-18R	8	20.461	4442.9	6450.1	0	4273.4	3.70376
ENSSSCP00000003066	ENSSSCG00000002846	ENSG00000069345	DNAJA2	DnaJ heat shock protein family (Hsp40) member A2	17	44.406	4378.5	6080.2	5189.9	4450.7	3.70112
ENSSSCP00000000178	ENSSSCG00000000171	ENSG00000136026	CKAP4	cytoskeleton associated protein 4	8.8	33.362	3407.4	3218.5	6658.9	6775.3	3.70027
ENSSSCP00000011378	ENSSSCG00000010679	ENSG00000107581	EIF3A	eukaryotic translation initiation factor 3 subunit A	24.8	216.75	14684	4572.3	358.9	414.25	3.69961
ENSSSCP00000030994	ENSSSCG00000011889	ENSG00000082701	GSK3B	glycogen synthase kinase 3 beta	21.8	323.31	4310	6726.3	1709.5	7251.6	3.69891
ENSSSCP00000042148	ENSSSCG00000008268	ENSG00000115307	AUP1	AUP1 lipid droplet regulating VLDL assembly factor	11.6	10.292	7929.1	0	2780.6	4201.6	3.69639
ENSSSCP00000013713	ENSSSCG00000012896	ENSG00000167792	NDUFV1	NADH:ubiquinone oxidoreductase core subunit V1	30.6	42.288	3047.9	6266.5	3406.7	7125.5	3.69563
ENSSSCP00000074291	ENSSSCG00000010315	ENSG00000156110	ADK	adenosine kinase	22.8	24.092	7007.9	5554	5398.2	1696.4	3.69145
ENSSSCP00000052911	ENSSSCG00000003566	ENSG00000090273	NUDC	nuclear distribution C, dynein complex regulator	22.7	52.215	9400.3	4356.6	4504.7	1292	3.68917
ENSSSCP00000042445	ENSSSCG00000021170	ENSG00000197601	FAR1	fatty acyl-CoA reductase 1 [Source:HGNC Symbol	7	13.451	8660.7	4578	4093.8	2189.6	3.68847
ENSSSCP00000070642	ENSSSCG00000045808	ENSG00000131148	EMC8	ER membrane protein complex subunit 8	8.6	5.5528	6884.3	5318.4	2296.5	0	3.68422
ENSSSCP00000060941	ENSSSCG00000017717	ENSG00000141161	UNC45B	unc-45 myosin chaperone B	21.6	250.59	8135.2	3400.9	4955.6	2820	3.68376
ENSSSCP00000074544	ENSSSCG00000002285	ENSG00000171723	GPHN	gephyrin	6.1	41.478	2291.7	924.71	0	11262	3.6836
ENSSSCP00000004896	ENSSSCG00000004541	ENSG00000066926	FECH	ferrochelatase	21	132.39	1926.5	7563.6	8172.8	1587.7	3.68238
ENSSSCP00000072654	ENSSSCG00000042703	ENSG00000028528	SNX1	sorting nexin 1	14.7	16.236	6544.4	8754.7	1321.6	2448.7	3.67828
ENSSSCP00000016592	ENSSSCG00000015650	ENSG00000162889	MAPKAPK2	MAPK activated protein kinase 2	33.5	42.265	4688.1	3606.8	5866	4842.1	3.67676
ENSSSCP00000024438	ENSSSCG00000003199	ENSG00000196961	AP2A1	adaptor related protein complex 2 subunit alpha 1	8.1	36.489	8567.5	3763.8	1913.6	0	3.67654
ENSSSCP00000066244	ENSSSCG00000027669	ENSG00000079308	TNS1	tensin 1	21.9	323.31	13818	1989.6	1291.9	1884	3.67632
ENSSSCP00000027060	ENSSSCG00000021333	ENSG00000130669	PAK4	p21 (RAC1) activated kinase 4	18.8	50.27	8686.3	3832.7	0	1690.6	3.67546
ENSSSCP00000052481	ENSSSCG00000039843	ENSG00000198700	IPO9	importin 9	7.1	110.6	7266.4	5850.8	3360.6	2397.6	3.67384
ENSSSCP00000018571	ENSSSCG00000032782	ENSG00000108439	PNPO	pyridoxamine 5'-phosphate oxidase	29.6	35.879	1768.8	2812.8	2545.8	11716	3.6731
ENSSSCP00000038686	ENSSSCG00000029256	ENSG00000117448	AKR1A1	aldo-keto reductase family 1 member A1	16.4	9.6248	7142.3	5599.8	1296.7	0	3.67021
ENSSSCP00000049041	ENSSSCG00000013062	ENSG00000149480	MTA2	metastasis associated 1 family member 2	25.2	159.63	6858.5	5081.1	4006.3	2685.3	3.66818
ENSSSCP00000056420	ENSSSCG00000017294	ENSG00000136485	DCAF7	DDB1 and CUL4 associated factor 7	12.6	26.718	6646.2	5191.9	3465.5	3274.6	3.66694
ENSSSCP00000074548	ENSSSCG00000003776	ENSG00000117054	ACADM	acyl-CoA dehydrogenase medium chain [Source:HGNC Symbol	20.3	37.53	3442.4	5355.2	3659.5	6051.9	3.66532
ENSSSCP00000010375	ENSSSCG00000009716	ENSG00000154447	SH3RF1	SH3 domain containing ring finger 1	7.5	40.501	4441.6	0	7199.4	2173.3	3.66321
ENSSSCP00000028931	ENSSSCG00000010128	ENSG00000184702	SEPTIN5	septin 5	6.5	41.566	5943.6	0	4364.1	3362.8	3.65866
ENSSSCP00000037072	ENSSSCG00000015047	ENSG00000149292	TTC12	tetratricopeptide repeat domain 12	9.5	21.443	9834.6	3454.1	1819.1	3101.3	3.65823
ENSSSCP00000073052	ENSSSCG00000012257	ENSG00000189221	MAOA	monoamine oxidase A	25.8	93.305	10887	2511	1816.7	2916.9	3.65638
ENSSSCP00000042900	ENSSSCG00000016509	ENSG00000146963	LUC7L2	LUC7 like 2, pre-mRNA splicing factor [Source:HGNC Symbol	9.6	50.607	6164.8	5840.5	3162.8	2918.4	3.65529
ENSSSCP00000030284	ENSSSCG00000011795	ENSG00000073792	IGF2BP2	insulin like growth factor 2 mRNA binding protein 2	18.1	61.394	8401.3	3054.5	4485.9	2128.7	3.65491
ENSSSCP00000057274	ENSSSCG00000006771	ENSG00000155380	SLC16A1	solute carrier family 16 member 1	5.4	8.7037	8504.5	3904.2	2201.6	3219.4	3.64908
ENSSSCP00000041757	ENSSSCG00000025830	ENSG00000102900	NUP93	nucleoporin 93	15.8	179.86	6543.9	4265	3897.2	3103.6	3.6486
ENSSSCP00000071560	ENSSSCG00000034151	ENSG00000176393	RNPEP	arginyl aminopeptidase	16.7	31.147	6822.3	3140.3	4754.6	2968.2	3.64555
ENSSSCP00000015889	ENSSSCG00000014965	ENSG00000149218	ENDOD1	endonuclease domain containing 1	8.8	25.046	7999	3951.8	2744.6	2937.9	3.64427
ENSSSCP00000073451	ENSSSCG00000050014	-	-	-	48.1	23.932	3441.1	4200.2	5747.1	4010	3.63845
ENSSSCP00000042066	ENSSSCG00000004927	ENSG00000166855	CLPX	caseinolytic mitochondrial matrix peptidase chaperone subunit X	25.9	156.29	6942.4	3694.3	2416.2	4311	3.63759
ENSSSCP00000050368	ENSSSCG00000035987	ENSG00000013016	EHD3	EH domain containing 3	23.6	142.54	10290	2315.7	3715.3	1041	3.63754
ENSSSCP00000046343	ENSSSCG00000033762	-	-	-	8.3	20.672	0	3013.4	6927.7	3061.7	3.63692
ENSSSCP00000074250	ENSSSCG00000023983	ENSG00000018510	AGPS	alkylglycerone phosphate synthase	32.6	276.86	11283	1890.5	2437.5	1662.4	3.63532
ENSSSCP00000021619	ENSSSCG00000023062	ENSG00000102241	HTATSF1	HIV-1 Tat specific factor 1	8.5	22.596	8141.4	4509.9	3055.3	1500	3.63364
ENSSSCP00000070272	ENSSSCG00000017089	ENSG00000197043	ANXA6	annexin A6	31.2	57.02	5259.3	4027.4	3130.7	4737	3.63232
ENSSSCP00000055883	ENSSSCG00000023472	ENSG00000007933	FMO3	flavin containing dimethylaniline monoxygenase 3	14.5	23.507	10293	1990.7	2522.4	2121	3.62652
ENSSSCP00000071028	ENSSSCG00000016026	-	-	-	14.7	130.61	7658.4	1103.5	6991.9	1124.3	3.62526
ENSSSCP00000026311	ENSSSCG00000029411	ENSG00000162909	CAPN2	calpain 2	10.6	40.059	6866.6	3229.8	2544.9	0	3.62467
ENSSSCP00000063154	ENSSSCG00000027176	ENSG00000211456	SACM1L	SAC1 like phosphatidylinositide phosphatase	17.4	37.496	9101.4	1198.7	3195.4	3271.9	3.62241
ENSSSCP00000011056	ENSSSCG00000010368	ENSG00000148672	GLUD1	glutamate dehydrogenase 1	26.2	162.62	6525.4	514.36	4605.7	5021.5	3.6198
ENSSSCP00000055436	ENSSSCG00000017403	ENSG00000168610	STAT3	signal transducer and activator of transcription 3	20.1	267.79	11603	1617.5	1832.9	1535.1	3.61775
ENSSSCP00000022175	ENSSSCG00000023903	ENSG00000169020	ATP5ME	ATP synthase membrane subunit e	6.5	8.8861	0	3033.2	3906.3	5414.3	3.61468
ENSSSCP00000069160	ENSSSCG00000024070	-	-	-	17.5	14.099	8230.5	1872.3	5401.6	934.3	3.61381
ENSSSCP00000020836	ENSSSCG00000023128	ENSG00000159217	IGF2BP1	insulin like growth factor 2 mRNA binding protein 1	20.8	105.47	5402.9	5048.7	2915.1	3030.7	3.61271
ENSSSCP00000071348	ENSSSCG00000025942	ENSG00000078070	MCCC1	methylcrotonyl-CoA carboxylase subunit 1	9.6	8.5223	3923.9	3865.9	4482.9	0	3.61182
ENSSSCP00000064754	ENSSSCG00000022126	ENSG00000146648	EGFR	epidermal growth factor receptor	2.6	10.413	5228.8	3994.8	3143.5	3875.6	3.6086
ENSSSCP00000072921	ENSSSCG00000002868	ENSG00000124299	PEPD	peptidase D	9.2	44.13	5597	4357.2	3205.1	3066.9	3.60816
ENSSSCP00000036158	ENSSSCG00000017290	ENSG00000266173	STRADA	STE20 related adaptor alpha [Source:HGNC Symbol	10.1	23.74	6498.2	3482	0	2149.5	3.60673
ENSSSCP00000028599	ENSSSCG00000024096	ENSG00000104312	RIPK2	receptor interacting serine/threonine kinase 2	9.6	26.069	4305.6	3236.8	3202.8	5410.6	3.60627
ENSSSCP00000032618	ENSSSCG00000008487	ENSG00000119787	ATL2	atlastin GTPase 2	8.2	86.459	4768.8	3671	3808.2	3655.5	3.59943
ENSSSCP00000053780	ENSSSCG00000040727	ENSG00000169696	ASPSCR1	ASPSCR1 tether for SLC2A4, UBX domain containing	10.5	22.016	4679.6	1886.3	5340.3	0	3.59865
ENSSSCP00000021972	ENSSSCG00000023604	ENSG00000002549	LAP3	leucine aminopeptidase 3	28.7	40.103	8187.5	2307.2	2625.8	2728.6	3.59794
ENSSSCP00000040165	ENSSSCG00000039336	ENSG00000120063	GNA13	G protein subunit alpha 13	13.3	35.03	2894.4	3505.4	5375.8	3851.8	3.59183
ENSSSCP00000027866	ENSSSCG00000023354	ENSG00000177646	ACAD9	acyl-CoA dehydrogenase family member 9	5.8	13.589	0	4949.9	3497.2	3247.5	3.59086
ENSSSCP00000066103	ENSSSCG00000022815	ENSG00000100994	PYGB	glycogen phosphorylase B	19.7	100.34	4533.6	3501.5	4570.3	2926.2	3.58916
ENSSSCP00000033469	ENSSSCG00000004651	ENSG00000156958	GALK2	galactokinase 2	9.6	35.896	2470.5	8011.5	3773.3	1203.8	3.58712
ENSSSCP00000012322	ENSSSCG00000011562	ENSG00000125037	EMC3	ER membrane protein complex subunit 3	16.5	75.57	5892.8	2106.9	3564.3	0	3.58599
ENSSSCP00000037912	ENSSSCG00000011027	ENSG00000170759	KIF5B	kinesin family member 5B	17.7	175.18	6919.6	3805.5	1348.4	3271.4	3.5839
ENSSSCP00000049756	ENSSSCG00000011912	ENSG00000151576	QTRT2	queuine tRNA-ribosyltransferase accessory subunit 2 [Source:HGNC Symbol	13.1	60.129	6453.1	3777	1848.8	3057.6	3.57797
ENSSSCP00000046748	ENSSSCG00000017728	ENSG00000176658	MYO1D	myosin ID	14	167.01	4290.9	2880.9	3818.2	4102.5	3.5767
ENSSSCP00000008819	ENSSSCG00000008261	ENSG00000159399	HK2	hexokinase 2	6.8	81.287	1838.7	4682.2	3598	4918	3.5751
ENSSSCP00000055062	ENSSSCG00000004537	ENSG00000091164	TXNL1	thioredoxin like 1	21.7	11.72	2839.7	4857.2	1255.1	6000.3	3.57265
ENSSSCP00000070288	ENSSSCG00000007203	ENSG00000101266	CSNK2A1	casein kinase 2 alpha 1	13.6	56.593	0	4905.8	3225.1	2982.1	3.56871
ENSSSCP00000034129	ENSSSCG00000039324	ENSG00000177731	FLII	FLII actin remodeling protein	8.2	83.014	5769	3391.9	3099.5	2402.9	3.56417
ENSSSCP00000069219	ENSSSCG00000010290	ENSG00000156026	MCU	mitochondrial calcium uniporter	17.9	101.7	7206.6	3928.8	1785.7	1610.9	3.56027
ENSSSCP00000054948	ENSSSCG00000005614	ENSG00000136830	NIBAN2	niban apoptosis regulator 2	25.3	166.59	5334.2	2290.9	2423.9	4383.3	3.55728
ENSSSCP00000014220	ENSSSCG00000013381	-	-	-	28.6	7.3641	4871.6	2816.4	0	3107.3	3.55611
ENSSSCP00000002154	ENSSSCG00000001973	ENSG00000092108	SCFD1	sec1 family domain containing 1	19.2	62.66	6405.7	2825.5	0	1550	3.55555
ENSSSCP00000037726	ENSSSCG00000035564	ENSG00000076003	MCM6	minichromosome maintenance complex component 6	16.3	123.32	7139.2	4120.3	1759.3	1253.3	3.55243
ENSSSCP00000014818	ENSSSCG00000013938	ENSG00000167491	GATAD2A	GATA zinc finger domain containing 2A	9.5	7.0149	5847.9	3544.7	3059.6	1812.9	3.55221
ENSSSCP00000005264	ENSSSCG00000004893	ENSG00000119541	VPS4B	vacuolar protein sorting 4 homolog B	6.8	15.419	6392.8	3912.7	2777.7	1095	3.54956
ENSSSCP00000030900	ENSSSCG00000012403	ENSG00000147162	OGT	O-linked N-acetylglucosamine (GlcNAc) transferase	8	77.592	6117.7	3229.6	3008.7	1680.5	3.5452
ENSSSCP00000052815	ENSSSCG00000006781	ENSG00000143079	CTTNBP2NL	CTTNBP2 N-terminal like	17.4	27.017	4591.9	2928.1	5799.4	707.83	3.54491
ENSSSCP00000014903	ENSSSCG00000014016	ENSG00000161011	SQSTM1	sequestosome 1 [Source:HGNC Symbol	11.4	9.7089	5623.9	3329.9	4238.3	771.45	3.54294
ENSSSCP00000064488	ENSSSCG00000007307	ENSG00000244005	NFS1	NFS1 cysteine desulfurase	19.3	99.269	2090.7	2984.5	4551.1	4294.9	3.54162
ENSSSCP00000037472	ENSSSCG00000010204	ENSG00000122870	BICC1	BicC family RNA binding protein 1	23.6	323.31	9346.8	1423.2	701.16	2398.7	3.54001
ENSSSCP00000062353	ENSSSCG00000028444	ENSG00000170632	ARMC10	armadillo repeat containing 10	31.2	87.215	3894.8	0	3564.8	2926.7	3.53934
ENSSSCP00000071598	ENSSSCG00000039523	ENSG00000115042	FAHD2A	fumarylacetoacetate hydrolase domain containing 2A	24.1	107.25	5652.8	2168.5	3252.2	2760.8	3.5389
ENSSSCP00000038722	ENSSSCG00000020964	ENSG00000265808	SEC22B	SEC22 homolog B, vesicle trafficking protein	30.7	16.663	2953.4	5762.6	1645.5	0	3.5383
CAD2068468	D1133L	-	-	D1133L	8.2	47.676	6326.9	1991.4	1930	0	3.53353
ENSSSCP00000074345	ENSSSCG00000017513	ENSG00000141279	NPEPPS	aminopeptidase puromycin sensitive	11.4	50.6	7159.1	2065.9	2339.7	2090	3.53322
ENSSSCP00000025606	ENSSSCG00000029608	ENSG00000008952	SEC62	SEC62 homolog, preprotein translocation factor	8	8.1451	2833.6	3622.4	3670.7	0	3.52835
ENSSSCP00000014131	ENSSSCG00000013298	ENSG00000110435	PDHX	pyruvate dehydrogenase complex component X	8.8	30.567	4103.9	3433.2	3639.3	2281	3.5269
ENSSSCP00000063809	ENSSSCG00000017142	ENSG00000175866	BAIAP2	BAR/IMD domain containing adaptor protein 2	28.1	165.55	6646.8	4422.4	1996.9	368.6	3.52617
ENSSSCP00000034853	ENSSSCG00000013533	ENSG00000031823	RANBP3	RAN binding protein 3	7.9	12.815	4540.1	2764.9	2489.6	3449.6	3.51997
ENSSSCP00000055721	ENSSSCG00000003792	ENSG00000066557	LRRC40	leucine rich repeat containing 40	25.7	41.458	7435.5	940.73	2707.1	2134	3.51908
ENSSSCP00000011385	ENSSSCG00000010686	ENSG00000151929	BAG3	BAG cochaperone 3	20.4	74.942	3885	3921.3	781.87	4583.8	3.51759
ENSSSCP00000013941	ENSSSCG00000013107	ENSG00000110107	PRPF19	pre-mRNA processing factor 19	21.6	49.285	6102.2	1685.8	2056.8	0	3.51609
ENSSSCP00000009266	ENSSSCG00000008692	ENSG00000087274	ADD1	adducin 1	20.6	43.144	4050.8	3598.2	3199	2161.6	3.5122
ENSSSCP00000009188	ENSSSCG00000008619	ENSG00000079785	DDX1	DEAD-box helicase 1	19.2	98.659	4692.5	4856.5	406.4	2998.4	3.51034
ENSSSCP00000034874	ENSSSCG00000003617	ENSG00000084652	TXLNA	taxilin alpha	11	62.283	1777.4	4367.7	3529.4	0	3.50851
ENSSSCP00000071585	ENSSSCG00000012163	ENSG00000177189	RPS6KA3	ribosomal protein S6 kinase A3	5.9	15.355	4126.2	2776.7	0	2606.5	3.50103
ENSSSCP00000013654	ENSSSCG00000012844	ENSG00000177542	SLC25A22	solute carrier family 25 member 22	19.9	129.84	1726	2816.3	6367.9	1690.8	3.49835
ENSSSCP00000053491	ENSSSCG00000015108	ENSG00000256269	HMBS	hydroxymethylbilane synthase	17.8	57.291	3558.8	1586	4284.9	0	3.49738
ENSSSCP00000029386	ENSSSCG00000026806	ENSG00000135829	DHX9	DExH-box helicase 9	21.5	199.47	7367.6	3334.2	1576	221.07	3.49481
ENSSSCP00000027865	ENSSSCG00000024693	ENSG00000158042	MRPL17	mitochondrial ribosomal protein L17	34.9	16.103	0	4005.9	2687.5	2631.4	3.49252
ENSSSCP00000052228	ENSSSCG00000012758	ENSG00000147383	NSDHL	NAD(P) dependent steroid dehydrogenase-like	11.6	88.07	5177.8	2620.6	2198.1	2415.1	3.49177
ENSSSCP00000040260	ENSSSCG00000025796	ENSG00000073536	NLE1	notchless homolog 1	14.4	18.681	5955.2	2356.7	953.05	0	3.48972
ENSSSCP00000006036	ENSSSCG00000022655	ENSG00000148334	PTGES2	prostaglandin E synthase 2	18	138.69	6465.8	1739.8	2075	2050.9	3.48896
ENSSSCP00000053361	ENSSSCG00000017218	ENSG00000109089	CDR2L	cerebellar degeneration related protein 2 like [Source:HGNC Symbol	12.7	64.673	5756.8	0	1272.4	2214.2	3.48871
ENSSSCP00000058605	ENSSSCG00000000877	ENSG00000136021	SCYL2	SCY1 like pseudokinase 2	8.8	128.29	4980.7	2549.2	1692.2	0	3.48771
ENSSSCP00000064591	ENSSSCG00000016988	ENSG00000113719	ERGIC1	endoplasmic reticulum-golgi intermediate compartment 1	16.1	25.567	4323.8	432.83	2830	4695.3	3.48721
ENSSSCP00000071701	ENSSSCG00000006358	ENSG00000158864	NDUFS2	NADH:ubiquinone oxidoreductase core subunit S2	22.7	62.473	4013.9	0	2437.8	2718.4	3.48525
ENSSSCP00000062289	ENSSSCG00000016817	ENSG00000113407	TARS1	threonyl-tRNA synthetase 1 [Source:HGNC Symbol	11.1	70.694	3608.8	2204.5	3777.4	2635	3.48521
ENSSSCP00000041487	ENSSSCG00000016441	ENSG00000033050	ABCF2	ATP binding cassette subfamily F member 2	8.8	10.658	4416.3	2719.5	2603.8	2468.4	3.48458
ENSSSCP00000010879	ENSSSCG00000010203	-	-	-	26.3	61.922	2573.6	2939.9	4799.7	1827.2	3.48217
ENSSSCP00000050680	ENSSSCG00000000502	ENSG00000111596	CNOT2	CCR4-NOT transcription complex subunit 2	17.8	19.683	4379.5	2333	2364.7	0	3.48083
ENSSSCP00000068739	ENSSSCG00000029808	ENSG00000070785	EIF2B3	eukaryotic translation initiation factor 2B subunit gamma	13.3	62.357	6683.4	2529.7	1481.7	1000.7	3.46596
ENSSSCP00000050484	ENSSSCG00000036639	ENSG00000148175	STOM	stomatin	10.1	45.295	4870	4756.5	1346.1	622.48	3.46221
ENSSSCP00000055743	ENSSSCG00000006261	ENSG00000187735	TCEA1	transcription elongation factor A1	14.7	62.496	2437.4	3237.7	3000.6	0	3.46118
ENSSSCP00000018630	ENSSSCG00000017578	ENSG00000005884	ITGA3	integrin subunit alpha 3	9.7	51.39	2307.3	4325	2592.4	2311.3	3.46
ENSSSCP00000071308	ENSSSCG00000021289	ENSG00000178950	GAK	cyclin G associated kinase	7.6	61.753	4131.3	1640.9	4130.9	1485.2	3.4544
ENSSSCP00000072929	ENSSSCG00000033518	ENSG00000073350	LLGL2	LLGL scribble cell polarity complex component 2	13.7	113.14	3140.9	4041	2161.6	1997.7	3.4526
ENSSSCP00000040882	ENSSSCG00000040003	ENSG00000197355	UAP1L1	UDP-N-acetylglucosamine pyrophosphorylase 1 like 1	7.7	15.618	3356.9	0	2545.5	2587.7	3.45179
ENSSSCP00000038304	ENSSSCG00000006641	ENSG00000143363	PRUNE1	prune exopolyphosphatase 1	22.5	23.357	2444.4	4856.6	1176.3	0	3.45114
ENSSSCP00000023383	ENSSSCG00000026752	ENSG00000112578	BYSL	bystin like	9.7	27.264	6011.3	0	1309.3	995.25	3.44279
ENSSSCP00000006387	ENSSSCG00000005979	ENSG00000104537	ANXA13	annexin A13	9.5	120.74	5230.8	808.2	2745.2	2301.5	3.4427
ENSSSCP00000014655	ENSSSCG00000013779	ENSG00000123143	PKN1	protein kinase N1	9	11.644	2002.6	0	2579.2	3729.3	3.44254
ENSSSCP00000047516	ENSSSCG00000027293	ENSG00000083312	TNPO1	transportin 1	5.2	16.671	3681.6	3068.1	3008.3	1214.9	3.43826
ENSSSCP00000047609	ENSSSCG00000017340	ENSG00000172992	DCAKD	dephospho-CoA kinase domain containing	18.3	70.319	4960.9	2479.6	1849	1657.2	3.43722
ENSSSCP00000047765	ENSSSCG00000014101	ENSG00000132842	AP3B1	adaptor related protein complex 3 subunit beta 1	6.9	64.41	4372.2	2169.8	1665.2	0	3.43707
ENSSSCP00000050051	ENSSSCG00000040735	ENSG00000153904	DDAH1	dimethylarginine dimethylaminohydrolase 1 [Source:HGNC Symbol	11.4	22.442	2033.4	1109.2	4616.6	3127.2	3.43482
ENSSSCP00000072440	ENSSSCG00000026644	ENSG00000145833	DDX46	DEAD-box helicase 46	17.2	69.08	5889.8	2689.3	1412.4	816.76	3.4317
ENSSSCP00000055813	ENSSSCG00000011068	-	-	-	14.7	83.496	6051.2	1121.8	914	0	3.43067
ENSSSCP00000048889	ENSSSCG00000025565	ENSG00000103226	NOMO3	NODAL modulator 3	8.6	17.404	4099.2	0	1847.1	2085.9	3.42771
ENSSSCP00000053375	ENSSSCG00000011501	ENSG00000172340	SUCLG2	succinate-CoA ligase GDP-forming subunit beta	14	81.848	3517.8	2958.4	2620.7	1376.8	3.41804
ENSSSCP00000042240	ENSSSCG00000036350	-	-	-	18.8	45.226	5818.2	0	1166.2	768.01	3.41232
ENSSSCP00000038767	ENSSSCG00000030053	ENSG00000095139	ARCN1	archain 1	23.4	149.18	3606.4	1390.2	1325.8	4012.9	3.41226
ENSSSCP00000023070	ENSSSCG00000027806	ENSG00000101347	SAMHD1	SAM and HD domain containing deoxynucleoside triphosphate triphosphohydrolase 1	17.4	48.23	4152	1073.1	2630.8	2461.6	3.41151
ENSSSCP00000052318	ENSSSCG00000024235	ENSG00000182446	NPLOC4	NPL4 homolog, ubiquitin recognition factor	14.3	41.045	3436.8	3394.7	2249.1	1218	3.41072
ENSSSCP00000050532	ENSSSCG00000036106	ENSG00000131462	TUBG1	tubulin gamma 1	27.5	49.845	3190.2	1463.3	3556.1	2048.2	3.40899
ENSSSCP00000045064	ENSSSCG00000011813	ENSG00000090530	P3H2	prolyl 3-hydroxylase 2 [Source:HGNC Symbol	14.7	65.463	3640.1	2273	3537.4	753	3.40669
ENSSSCP00000063873	ENSSSCG00000028856	ENSG00000161204	ABCF3	ATP binding cassette subfamily F member 3	9.1	57.988	3874	2409.4	2645.8	1186.8	3.40295
ENSSSCP00000071000	ENSSSCG00000009854	ENSG00000111445	RFC5	replication factor C subunit 5	20.5	30.158	4693	1672.9	1594.2	2145.9	3.40252
ENSSSCP00000061633	ENSSSCG00000015214	ENSG00000149547	EI24	EI24 autophagy associated transmembrane protein	5.5	7.5322	6546.7	1499.3	1076.8	954.43	3.40128
ENSSSCP00000047792	ENSSSCG00000016075	ENSG00000115524	SF3B1	splicing factor 3b subunit 1	20.7	120.57	3572.4	2013.1	3096.9	1353.2	3.39948
ENSSSCP00000053239	ENSSSCG00000016613	ENSG00000008311	AASS	aminoadipate-semialdehyde synthase	11	33.489	6293.6	1816.8	1086.1	731.37	3.3948
ENSSSCP00000073543	ENSSSCG00000002670	ENSG00000103194	USP10	ubiquitin specific peptidase 10	17.2	150.57	4800.6	1684.1	1301.6	2139.2	3.39469
ENSSSCP00000070387	ENSSSCG00000017668	ENSG00000062716	VMP1	vacuole membrane protein 1 [Source:HGNC Symbol	13.8	33.464	2910.4	2235.5	0	2295.8	3.39455
ENSSSCP00000071327	ENSSSCG00000000444	ENSG00000175203	DCTN2	dynactin subunit 2	22.2	67.442	1410.9	5151	2343	933.03	3.39084
ENSSSCP00000069802	ENSSSCG00000008829	ENSG00000145247	OCIAD2	OCIA domain containing 2 [Source:HGNC Symbol	26.5	5.7517	3762.1	1745.3	1527.2	2691	3.38586
ENSSSCP00000011927	ENSSSCG00000011179	ENSG00000114686	MRPL3	mitochondrial ribosomal protein L3	18.3	36.596	5068	922.04	2312.8	1403.6	3.385
ENSSSCP00000008628	ENSSSCG00000008079	ENSG00000048828	FAM120A	family with sequence similarity 120A	18.3	215.69	4498.8	1413	1505.8	2239.7	3.3828
ENSSSCP00000004756	ENSSSCG00000004408	ENSG00000135587	SMPD2	sphingomyelin phosphodiesterase 2	13	14.819	2309.5	1799.4	2820.3	2720	3.38243
ENSSSCP00000068099	ENSSSCG00000011864	ENSG00000114491	UMPS	uridine monophosphate synthetase	14.4	43.413	6073.9	682.05	1385.5	1486.2	3.38146
ENSSSCP00000026774	ENSSSCG00000025321	ENSG00000103495	MAZ	MYC associated zinc finger protein	7.7	11.987	3360.8	2369	1479	0	3.38074
ENSSSCP00000049079	ENSSSCG00000006619	ENSG00000143376	SNX27	sorting nexin 27	16.7	101.05	3374.7	1020.2	3251.3	1918.6	3.37862
ENSSSCP00000044668	ENSSSCG00000007544	ENSG00000164828	SUN1	Sad1 and UNC84 domain containing 1	13.8	56.692	4265	0	1973.3	933.77	3.37852
ENSSSCP00000061132	ENSSSCG00000016887	ENSG00000164171	ITGA2	integrin subunit alpha 2	6.8	178.56	2799.3	0	2633.2	1700.2	3.37613
ENSSSCP00000025943	ENSSSCG00000007721	ENSG00000263001	GTF2I	general transcription factor IIi	14.8	174.53	3317.2	2637.3	3055.1	489.58	3.37563
ENSSSCP00000003349	ENSSSCG00000003093	ENSG00000125755	SYMPK	symplekin scaffold protein	10.5	214.02	3907.5	557.76	2133.5	2831.3	3.37245
ENSSSCP00000045752	ENSSSCG00000001934	ENSG00000100934	SEC23A	SEC23 homolog A, COPII coat complex component	5.5	70.279	5711.4	2608.4	645.08	456.82	3.37207
ENSSSCP00000063788	ENSSSCG00000006663	ENSG00000264522	OTUD7B	OTU deubiquitinase 7B	5.7	9.3164	1191.7	0	2422.2	3430	3.37069
ENSSSCP00000057552	ENSSSCG00000022940	ENSG00000138757	G3BP2	G3BP stress granule assembly factor 2	14.5	55.698	3169.8	1552	2300.1	0	3.36933
ENSSSCP00000068924	ENSSSCG00000016553	ENSG00000158623	COPG2	COPI coat complex subunit gamma 2	6.4	21.488	2518.6	2489.7	1477.5	2815.2	3.36647
ENSSSCP00000017835	ENSSSCG00000016836	ENSG00000152620	NADK2	NAD kinase 2, mitochondrial	26	51.101	1900.2	2234.3	3118.9	1993.3	3.36393
ENSSSCP00000064076	ENSSSCG00000002009	ENSG00000100889	PCK2	phosphoenolpyruvate carboxykinase 2, mitochondrial	9.9	37.47	4127.4	1784.8	1254.6	2078.3	3.36385
ENSSSCP00000031553	ENSSSCG00000035134	ENSG00000125445	MRPS7	mitochondrial ribosomal protein S7	35.5	81.356	5345.8	971.61	1450.9	1313.6	3.35612
ENSSSCP00000017892	ENSSSCG00000016884	ENSG00000152684	PELO	pelota mRNA surveillance and ribosome rescue factor	19.8	37.024	2656.4	2512.6	2832.2	1024.3	3.35341
ENSSSCP00000018081	ENSSSCG00000017066	ENSG00000082516	GEMIN5	gem nuclear organelle associated protein 5 [Source:HGNC Symbol	9.6	55.802	3136.8	2275.1	1333.8	0	3.35191
ENSSSCP00000057918	ENSSSCG00000007383	ENSG00000025772	TOMM34	translocase of outer mitochondrial membrane 34	23.9	59.736	2279.5	868.25	2892.8	2722.8	3.34061
ENSSSCP00000018133	ENSSSCG00000017116	ENSG00000153395	LPCAT1	lysophosphatidylcholine acyltransferase 1	9	11.299	7269.4	650.53	306.33	457.14	3.33663
ENSSSCP00000059386	ENSSSCG00000001792	ENSG00000140598	EFL1	elongation factor like GTPase 1	9.5	46.118	4699.5	1488.4	1593.4	861.49	3.33459
ENSSSCP00000044485	ENSSSCG00000011051	ENSG00000187522	HSPA14	heat shock protein family A (Hsp70) member 14	13.4	13.432	939.21	2473.7	2454.2	2762.9	3.33395
ENSSSCP00000031718	ENSSSCG00000030186	ENSG00000068796	KIF2A	kinesin family member 2A	14.7	54.537	4024.2	1943.8	0	502.97	3.33385
ENSSSCP00000025966	ENSSSCG00000028048	ENSG00000198844	ARHGEF15	Rho guanine nucleotide exchange factor 15	5.9	9.8324	5120.8	1204.3	1370.5	857.34	3.33006
ENSSSCP00000057467	ENSSSCG00000015227	ENSG00000182934	SRPRA	SRP receptor subunit alpha	9	22.234	3163.1	501.3	2747.5	0	3.32987
ENSSSCP00000032780	ENSSSCG00000029198	ENSG00000166266	CUL5	cullin 5	9.3	19.623	3543.1	1875.4	0	965.78	3.32799
ENSSSCP00000032328	ENSSSCG00000021427	ENSG00000132912	DCTN4	dynactin subunit 4 [Source:HGNC Symbol	14.7	31.476	1870.8	1164.8	3330.8	0	3.32677
ENSSSCP00000024932	ENSSSCG00000022874	ENSG00000103423	DNAJA3	DnaJ heat shock protein family (Hsp40) member A3	10.5	9.5242	2333.6	3192	622.1	2237.2	3.32144
ENSSSCP00000008997	ENSSSCG00000008428	ENSG00000095002	MSH2	mutS homolog 2	3.7	172.38	4769.5	462.44	525.15	2579.8	3.31894
ENSSSCP00000016231	ENSSSCG00000015305	ENSG00000105793	GTPBP10	GTP binding protein 10	12.7	15.937	2392.3	1807.4	2045.9	0	3.31845
ENSSSCP00000020162	ENSSSCG00000030369	ENSG00000134684	YARS1	tyrosyl-tRNA synthetase 1	14	15.89	0	2204.5	2343.6	1682.7	3.31742
ENSSSCP00000062534	ENSSSCG00000036758	ENSG00000165868	HSPA12A	heat shock protein family A (Hsp70) member 12A	13.1	83.73	2799.6	1631.4	1694.3	0	3.31001
ENSSSCP00000060546	ENSSSCG00000014023	ENSG00000176783	RUFY1	RUN and FYVE domain containing 1	10.2	10.203	3817.6	1251.4	1025.6	0	3.30782
ENSSSCP00000067321	ENSSSCG00000014558	ENSG00000142082	SIRT3	sirtuin 3	11.6	12.7	3642	1827.8	1956.3	623.39	3.30371
ENSSSCP00000066338	ENSSSCG00000039148	ENSG00000185624	P4HB	prolyl 4-hydroxylase subunit beta	16.5	77.368	2983.9	2000.6	0	1017	3.30114
ENSSSCP00000022185	ENSSSCG00000024088	ENSG00000171914	TLN2	talin 2	12.1	189.14	4034.1	1604.9	1262.1	1029.6	3.29725
ENSSSCP00000030380	ENSSSCG00000007496	ENSG00000022277	RTF2	replication termination factor 2	18.4	44.537	2022.5	0	2347.9	1553.6	3.29549
ENSSSCP00000027336	ENSSSCG00000024222	ENSG00000076242	MLH1	mutL homolog 1	3.8	16.335	2202.5	1674	0	2032	3.29436
ENSSSCP00000045487	ENSSSCG00000010289	ENSG00000107745	MICU1	mitochondrial calcium uptake 1 [Source:HGNC Symbol	10.5	13.801	1164.2	1911.7	2826.2	0	3.29389
ENSSSCP00000002902	ENSSSCG00000002688	ENSG00000197943	PLCG2	phospholipase C gamma 2	5.8	76.542	2742.1	2296.6	1476.7	1346.3	3.29346
ENSSSCP00000058016	ENSSSCG00000011369	ENSG00000178467	P4HTM	prolyl 4-hydroxylase, transmembrane	7.9	32.785	3609.9	1707.9	519.12	0	3.28906
ENSSSCP00000065420	ENSSSCG00000008337	ENSG00000115977	AAK1	AP2 associated kinase 1	4.9	30.035	3163.6	1302.4	1058.8	2160.4	3.2836
ENSSSCP00000043002	ENSSSCG00000003923	ENSG00000126107	HECTD3	HECT domain E3 ubiquitin protein ligase 3	3.5	8.4153	3011.1	2265	479.4	0	3.28296
ENSSSCP00000057643	ENSSSCG00000003413	ENSG00000198793	MTOR	mechanistic target of rapamycin kinase	3.5	37.981	2883.5	487.86	2018	2207.1	3.27855
ENSSSCP00000026614	ENSSSCG00000024245	ENSG00000106305	AIMP2	aminoacyl tRNA synthetase complex interacting multifunctional protein 2	11.6	27.201	2031.5	565.17	3116.5	1854.1	3.27688
ENSSSCP00000069599	ENSSSCG00000016275	ENSG00000115053	NCL	nucleolin	9.3	14.647	2084.3	1887.5	1667.5	0	3.2741
ENSSSCP00000038013	ENSSSCG00000005599	ENSG00000136933	RABEPK	Rab9 effector protein with kelch motifs	20	37.793	1675	0	1235.3	2655.7	3.26842
ENSSSCP00000062037	ENSSSCG00000003128	ENSG00000105486	LIG1	DNA ligase 1	7.1	31.171	1343.3	1688.4	2001.7	2325.1	3.26473
ENSSSCP00000040826	ENSSSCG00000012328	ENSG00000086758	HUWE1	HECT, UBA and WWE domain containing E3 ubiquitin protein ligase 1	7.2	323.31	3270.2	1826.5	1491.9	698.38	3.26049
ENSSSCP00000064301	ENSSSCG00000023818	ENSG00000113048	MRPS27	mitochondrial ribosomal protein S27	4.8	3.2528	2822	674.65	1949.1	0	3.25894
ENSSSCP00000046478	ENSSSCG00000005459	ENSG00000136813	ECPAS	Ecm29 proteasome adaptor and scaffold	9.8	250.34	3445.3	699.64	2220.4	895.43	3.25892
ENSSSCP00000017723	ENSSSCG00000016732	ENSG00000136270	TBRG4	transforming growth factor beta regulator 4	6	23.409	1552.8	0	1181.3	2633.8	3.25268
ENSSSCP00000007956	ENSSSCG00000007469	ENSG00000196396	PTPN1	protein tyrosine phosphatase non-receptor type 1 [Source:HGNC Symbol	10.2	13.555	2896.3	1275.6	1579.3	1186.8	3.23917
ENSSSCP00000050552	ENSSSCG00000001706	ENSG00000124608	AARS2	alanyl-tRNA synthetase 2, mitochondrial	9.8	82.351	869.03	0	490.14	3834.7	3.23837
ENSSSCP00000011389	ENSSSCG00000010690	ENSG00000107651	SEC23IP	SEC23 interacting protein	18.7	56.159	2170.2	2744.9	805.45	1086.1	3.23087
ENSSSCP00000047045	ENSSSCG00000004199	ENSG00000079819	EPB41L2	erythrocyte membrane protein band 4.1 like 2	17.3	115.85	3468.4	2093.2	363.73	872.99	3.23034
ENSSSCP00000067371	ENSSSCG00000022162	ENSG00000135631	RAB11FIP5	RAB11 family interacting protein 5	6.5	40.46	926.12	0	2827.3	1335.1	3.22947
ENSSSCP00000052743	ENSSSCG00000006388	ENSG00000132716	DCAF8	DDB1 and CUL4 associated factor 8	14.8	39.012	1577.3	1975.6	1505.2	0	3.22687
ENSSSCP00000004860	ENSSSCG00000004505	ENSG00000175387	SMAD2	SMAD family member 2	3.1	4.7039	1891.1	1990.9	1647.3	1203.3	3.22612
ENSSSCP00000007227	ENSSSCG00000006776	ENSG00000155363	MOV10	Mov10 RISC complex RNA helicase	8	50.757	4076.4	668.91	1040.2	920.47	3.2244
ENSSSCP00000065054	ENSSSCG00000002034	ENSG00000100813	ACIN1	apoptotic chromatin condensation inducer 1	12	11.148	2489	579.89	984.98	2639.9	3.22361
ENSSSCP00000047091	ENSSSCG00000028886	ENSG00000205339	IPO7	importin 7	4.5	48.089	4225.2	908.48	801.8	755.91	3.22346
ENSSSCP00000033705	ENSSSCG00000010252	ENSG00000156510	HKDC1	hexokinase domain containing 1	12.8	50.651	4529	438.52	473.69	1213.4	3.22106
ENSSSCP00000074569	ENSSSCG00000007167	ENSG00000215305	VPS16	VPS16 core subunit of CORVET and HOPS complexes	9.1	31.83	974.35	2217.2	1579.5	1861.8	3.21964
ENSSSCP00000040254	ENSSSCG00000014364	ENSG00000131503	ANKHD1	ankyrin repeat and KH domain containing 1	2.4	37.877	3141.5	0	687.07	1069.7	3.21292
ENSSSCP00000025613	ENSSSCG00000002003	ENSG00000092098	RNF31	ring finger protein 31 [Source:HGNC Symbol	4.3	63.903	2316.9	1743.1	0	810.59	3.21046
ENSSSCP00000070962	ENSSSCG00000027986	ENSG00000197150	ABCB8	ATP binding cassette subfamily B member 8	8.5	42.768	4027.9	319.19	703.35	1415.7	3.20859
ENSSSCP00000065709	ENSSSCG00000004123	ENSG00000152818	UTRN	utrophin	11.9	279.79	3575.2	853.52	796.66	1116	3.20012
CAD2068415	EP1242L	-	-	EP1242L	7.8	71.198	1743.6	1439.3	466.46	2688.5	3.19988
ENSSSCP00000043289	ENSSSCG00000013856	ENSG00000072958	AP1M1	adaptor related protein complex 1 subunit mu 1	9	12.309	0	1374.6	1287.8	2073.1	3.19824
ENSSSCP00000020364	ENSSSCG00000008180	ENSG00000158417	EIF5B	eukaryotic translation initiation factor 5B [Source:HGNC Symbol	8.2	85.598	3792.5	988.38	1047.9	407.21	3.19285
ENSSSCP00000023646	ENSSSCG00000003489	ENSG00000127463	EMC1	ER membrane protein complex subunit 1	8.7	40.519	3626.7	1334.4	257.6	1008.3	3.19222
ENSSSCP00000020257	ENSSSCG00000022932	ENSG00000100603	SNW1	SNW domain containing 1	22.4	117.81	2018.4	1581.9	1174.1	1402	3.18868
ENSSSCP00000060500	ENSSSCG00000014955	ENSG00000020922	MRE11	MRE11 homolog, double strand break repair nuclease	10.4	25.353	2591.3	0	955.9	987.84	3.17946
ENSSSCP00000017920	ENSSSCG00000016911	ENSG00000039123	MTREX	Mtr4 exosome RNA helicase	2.5	22.563	789.78	2337.6	1366.6	0	3.17551
ENSSSCP00000051143	ENSSSCG00000039487	ENSG00000160360	GPSM1	G protein signaling modulator 1	11.3	56.714	1946	1359.4	1114.2	0	3.16826
ENSSSCP00000049186	ENSSSCG00000039466	ENSG00000180900	SCRIB	scribble planar cell polarity protein	14.7	97.687	3614	746.63	592.12	805.7	3.15825
ENSSSCP00000057390	ENSSSCG00000036634	ENSG00000012983	MAP4K5	mitogen-activated protein kinase kinase kinase kinase 5	5.2	9.8679	1303.9	0	1872.9	1068.9	3.15083
ENSSSCP00000072195	ENSSSCG00000008125	ENSG00000121152	NCAPH	non-SMC condensin I complex subunit H	7.9	20.099	2389.8	813.34	1015.3	0	3.14803
ENSSSCP00000071808	ENSSSCG00000010470	ENSG00000119912	IDE	insulin degrading enzyme	4.9	11.712	1748.8	1489	1157.8	1183.4	3.1445
ENSSSCP00000066302	ENSSSCG00000009464	ENSG00000136111	TBC1D4	TBC1 domain family member 4	8	94.695	2674.7	1117.1	1014.5	749.68	3.1427
ENSSSCP00000011538	ENSSSCG00000010823	ENSG00000067704	IARS2	isoleucyl-tRNA synthetase 2, mitochondrial [Source:HGNC Symbol	3.4	84.443	2493.4	881.45	780.47	0	3.14148
ENSSSCP00000007572	ENSSSCG00000007109	ENSG00000088930	XRN2	5'-3' exoribonuclease 2	9.7	18.977	2314.9	680.78	1142.8	1276.5	3.13154
ENSSSCP00000016030	ENSSSCG00000015107	ENSG00000160695	VPS11	VPS11 core subunit of CORVET and HOPS complexes	10.2	44.344	1457.3	849.33	959.18	2118.3	3.12905
ENSSSCP00000024326	ENSSSCG00000028278	ENSG00000181222	POLR2A	RNA polymerase II subunit A	12.8	57.438	1849.1	640.09	1153.9	1566.5	3.11474
ENSSSCP00000003833	ENSSSCG00000003531	ENSG00000004487	KDM1A	lysine demethylase 1A	8.8	78.653	1833	1002.5	1323.7	989.33	3.10962
ENSSSCP00000057851	ENSSSCG00000000530	ENSG00000087470	DNM1L	dynamin 1 like	10.4	51.087	1171.6	1351.4	1475.1	1141.8	3.10889
ENSSSCP00000040831	ENSSSCG00000000697	ENSG00000111642	CHD4	chromodomain helicase DNA binding protein 4	6.3	44.219	2483.3	1638.5	651.79	334.6	3.10621
ENSSSCP00000010342	ENSSSCG00000009683	ENSG00000197892	KIF13B	kinesin family member 13B	16.6	64.101	2647.7	711.24	942.83	511.71	3.0804
ENSSSCP00000042666	ENSSSCG00000005126	ENSG00000137055	PLAA	phospholipase A2 activating protein	13.9	62.73	1522.2	0	1040.7	1026.4	3.07789
ENSSSCP00000053703	ENSSSCG00000003040	ENSG00000076928	ARHGEF1	Rho guanine nucleotide exchange factor 1	6.1	32.579	1968.4	1592.8	766.88	444.05	3.07665
ENSSSCP00000018275	ENSSSCG00000017248	ENSG00000166685	COG1	component of oligomeric golgi complex 1	6.3	30.797	1288.2	1174.6	1156.4	1066.7	3.06873
ENSSSCP00000069234	ENSSSCG00000037719	ENSG00000140992	PDPK1	3-phosphoinositide dependent protein kinase 1	7.2	9.5588	925.65	1129.9	1316.5	0	3.05077
ENSSSCP00000054367	ENSSSCG00000034302	ENSG00000113504	SLC12A7	solute carrier family 12 member 7	4.8	49.869	1999.8	0	711.9	620.2	3.04557
ENSSSCP00000044829	ENSSSCG00000011610	ENSG00000132182	NUP210	nucleoporin 210	2.7	20.885	1904.5	923.34	317.72	0	3.02058
ENSSSCP00000036535	ENSSSCG00000039301	ENSG00000005007	UPF1	UPF1 RNA helicase and ATPase	13	96.169	1337	1022.5	735.44	0	3.01353
ENSSSCP00000052322	ENSSSCG00000029901	ENSG00000175931	UBE2O	ubiquitin conjugating enzyme E2 O	3.6	16.647	831.43	679.77	577.88	1979.3	3.00736
ENSSSCP00000040998	ENSSSCG00000009839	ENSG00000122966	CIT	citron rho-interacting serine/threonine kinase	2.2	57.033	864.05	1559.9	1099.1	425.87	2.99442
ENSSSCP00000049913	ENSSSCG00000009244	ENSG00000138674	SEC31A	SEC31 homolog A, COPII coat complex component	8.7	54.544	1057.6	1504.2	562.83	749.4	2.9861
ENSSSCP00000023704	ENSSSCG00000024789	ENSG00000087087	SRRT	serrate, RNA effector molecule	5.9	81.942	1544.4	986.32	367.33	0	2.98498
ENSSSCP00000066290	ENSSSCG00000012955	ENSG00000174996	KLC2	kinesin light chain 2	10.5	35.388	616.23	1226.1	752.8	1256.1	2.98354
ENSSSCP00000073361	ENSSSCG00000008127	ENSG00000144028	SNRNP200	small nuclear ribonucleoprotein U5 subunit 200	3.7	40.175	1440.9	1246.4	646.77	437.53	2.97447
ENSSSCP00000030911	ENSSSCG00000006201	ENSG00000066777	ARFGEF1	ADP ribosylation factor guanine nucleotide exchange factor 1	1.9	33.265	489.08	1950.9	809.81	423.08	2.96295
ENSSSCP00000035577	ENSSSCG00000038397	ENSG00000169398	PTK2	protein tyrosine kinase 2	10.2	72.488	754.89	0	1320.7	599.53	2.95022
ENSSSCP00000041675	ENSSSCG00000012251	ENSG00000124486	USP9X	ubiquitin specific peptidase 9 X-linked	6.6	206.98	2426.9	582.66	98.402	455.49	2.94981
ENSSSCP00000011090	ENSSSCG00000010401	ENSG00000099290	WASHC2A	WASH complex subunit 2A	9.6	74.472	1007.1	1200.5	933.08	420.72	2.94956
ENSSSCP00000066180	ENSSSCG00000010543	ENSG00000023839	ABCC2	ATP binding cassette subfamily C member 2	2.4	133.59	981.3	926.25	777.67	859.52	2.94752
ENSSSCP00000023238	ENSSSCG00000022955	ENSG00000047315	POLR2B	RNA polymerase II subunit B	12.1	135.73	1196.8	0	445.83	906.58	2.92928
ENSSSCP00000037947	ENSSSCG00000017146	-	-	-	5.3	57.683	892.27	826.78	693.96	984.63	2.92912
ENSSSCP00000006536	ENSSSCG00000006127	ENSG00000104320	NBN	nibrin	8.6	12.375	873.67	889.15	754.98	0	2.9239
ENSSSCP00000019628	ENSSSCG00000024770	ENSG00000005156	LIG3	DNA ligase 3	6.2	15.372	981.33	684.01	771.34	831.95	2.91231
ENSSSCP00000018945	ENSSSCG00000017885	ENSG00000188176	SMTNL2	smoothelin like 2	7.6	11.516	1355.6	706.1	369.35	0	2.90867
ENSSSCP00000062517	ENSSSCG00000000804	ENSG00000177119	ANO6	anoctamin 6	5.6	59.132	972.62	0	643.22	729.08	2.89301
ENSSSCP00000049411	ENSSSCG00000040746	ENSG00000081479	LRP2	LDL receptor related protein 2	2.5	65.682	211.72	623.94	1466.9	0	2.88509
ENSSSCP00000044234	ENSSSCG00000013249	ENSG00000175216	CKAP5	cytoskeleton associated protein 5	9.9	111.73	980.16	960.88	670.4	436.48	2.88194
ENSSSCP00000071136	ENSSSCG00000029030	ENSG00000101596	SMCHD1	structural maintenance of chromosomes flexible hinge domain containing 1	3.9	42.702	1231.9	426.06	577.98	0	2.87234
ENSSSCP00000032051	ENSSSCG00000001424	ENSG00000204351	SKIC2	SKI2 subunit of superkiller complex [Source:HGNC Symbol	8.5	27.206	1229	794.79	173.25	0	2.86472
ENSSSCP00000072559	ENSSSCG00000016781	ENSG00000038382	TRIO	trio Rho guanine nucleotide exchange factor	3.1	23.785	973.98	0	1038.9	164.27	2.86077
ENSSSCP00000045049	ENSSSCG00000017289	ENSG00000198231	DDX42	DEAD-box helicase 42	18.3	19.025	846.69	505.69	797.25	0	2.85524
ENSSSCP00000026868	ENSSSCG00000000457	ENSG00000135655	USP15	ubiquitin specific peptidase 15	3.7	22.307	1081.9	769.17	298.45	0	2.85522
ENSSSCP00000058789	ENSSSCG00000017829	ENSG00000141258	SGSM2	small G protein signaling modulator 2 [Source:HGNC Symbol	5.1	24.459	1060	507.45	587.54	572.51	2.8337
ENSSSCP00000056763	ENSSSCG00000001518	ENSG00000096433	ITPR3	inositol 1,4,5-trisphosphate receptor type 3	4.6	66.682	1288.5	296.14	0	410.02	2.82275
ENSSSCP00000003862	ENSSSCG00000003559	ENSG00000117713	ARID1A	AT-rich interaction domain 1A	4.3	30.443	596.62	0	576.28	688.71	2.79277
ENSSSCP00000060899	ENSSSCG00000005056	ENSG00000126787	DLGAP5	DLG associated protein 5	6.5	23.325	774.65	317.55	303.21	1065.2	2.78898
ENSSSCP00000016636	ENSSSCG00000015695	ENSG00000115839	RAB3GAP1	RAB3 GTPase activating protein catalytic subunit 1	8.3	40.965	649.06	583.94	679.89	547.35	2.78892
ENSSSCP00000041895	ENSSSCG00000023304	ENSG00000167978	SRRM2	serine/arginine repetitive matrix 2	8.2	120.82	918.8	476.15	479.29	487.29	2.77113
ENSSSCP00000047843	ENSSSCG00000014794	ENSG00000110713	NUP98	nucleoporin 98 and 96 precursor [Source:HGNC Symbol	4.8	48.62	527.4	1052.6	411.02	245.26	2.74747
ENSSSCP00000060860	ENSSSCG00000029837	ENSG00000102763	VWA8	von Willebrand factor A domain containing 8	6.6	86.353	542.49	0	584.93	463.56	2.72454
ENSSSCP00000022166	ENSSSCG00000027857	ENSG00000172869	DMXL1	Dmx like 1	2.4	19.717	943.83	340.86	442.82	290.7	2.70291
ENSSSCP00000033676	ENSSSCG00000017835	ENSG00000132361	CLUH	clustered mitochondria homolog	7.8	15.756	1062.1	277.68	173.87	0	2.7029
ENSSSCP00000019275	ENSSSCG00000004854	ENSG00000104067	TJP1	tight junction protein 1	3.5	9.5793	356.82	530.46	0	573.23	2.68738
ENSSSCP00000013928	ENSSSCG00000013094	ENSG00000167986	DDB1	damage specific DNA binding protein 1	5.6	54.123	451.12	461.02	368.27	513.78	2.65181
ENSSSCP00000053347	ENSSSCG00000014165	ENSG00000198677	SKIC3	SKI3 subunit of superkiller complex	5.8	90.97	181.43	430.7	483.28	673.09	2.64555
ENSSSCP00000011300	ENSSSCG00000010606	ENSG00000065613	SLK	STE20 like kinase	5	8.0812	225.84	796.53	142.91	0	2.58931
ENSSSCP00000046368	ENSSSCG00000010092	ENSG00000241973	PI4KA	phosphatidylinositol 4-kinase alpha	3.3	69.711	605.2	321.39	286.09	109.64	2.51928
ENSSSCP00000032942	ENSSSCG00000038508	ENSG00000173898	SPTBN2	spectrin beta, non-erythrocytic 2	9.6	111.45	472.96	331.63	156.89	330.73	2.50927
ENSSSCP00000049943	ENSSSCG00000032049	ENSG00000074755	ZZEF1	zinc finger ZZ-type and EF-hand domain containing 1	1	21.057	291.39	342.73	0	297.77	2.49224
ENSSSCP00000036972	ENSSSCG00000003818	ENSG00000116641	DOCK7	dedicator of cytokinesis 7	5.9	47.642	655.16	78.144	177.33	0	2.48222
ENSSSCP00000003786	ENSSSCG00000003488	ENSG00000127481	UBR4	ubiquitin protein ligase E3 component n-recognin 4	4.3	80.922	307.48	229.97	482.99	89.47	2.44323
ENSSSCP00000022216	ENSSSCG00000004705	ENSG00000166963	MAP1A	microtubule associated protein 1A	4.1	59.686	390.08	339.34	215.52	111.25	2.42168
ENSSSCP00000034417	ENSSSCG00000032957	ENSG00000076201	PTPN23	protein tyrosine phosphatase non-receptor type 23	2.7	13.82	239.79	107.93	0	387.76	2.38945
ENSSSCP00000005492	ENSSSCG00000005110	ENSG00000054654	SYNE2	spectrin repeat containing nuclear envelope protein 2	3.7	57.29	279.5	239.39	236.77	103.19	2.33186

## Sheet: S1C_Enrichment
Table S1C: List of significantly (adjusted p-value < 0.01) enriched GO terms identifed among host protein interactors of VPS39 (Table S1B).
Overrepresentation analysis and GO terms clustering analysis were performed using the R packages clusterProfiler (v.4.2.2) and rrvgo (v.1.6.0), respectively.
Top enriched GO terms are marked in grey shading.
Referes to Table 1 in main manuscript.
Term ID	Term source	Term name	̶ log10 p.adjust	Gene ID	Gene in term	Cluster	Parent term ID	Parent term description
GO:0046390	GO Biological Processes	ribose phosphate biosynthetic process	5.45131e-25	ATP5F1A/ATP5F1B/ACAT1/ACACA/CAD/SLC25A13/NDUFA10/PRPS2/NDUFS1/STOML2/ATP5PO/NDUFC2/NDUFB4/PDHB/DLAT/ATP5PB/ATP6V1A/ATP5F1C/ATP5PD/GCDH/ACSL4/NDUFB7/PARP1/COASY/NDUFA5/NDUFA9/DCAKD/PDK3/NDUFS2/PAICS/ACSL1/NDUFS8/PRPSAP2/TECR/SLC25A1/UMPS/NDUFB10/NDUFV1/HACD2/ATP5MF/PDHX/NDUFS3/ACOT7/ADK/NDUFB5/HSD17B12/NDUFA6/NDUFA12/NDUFB9/NME4/NDUFS7/NDUFB6/NDUFB3/ADSS2/ATP5ME/ELOVL1	56	1	GO:0019693	ribose phosphate metabolic process
GO:0009152	GO Biological Processes	purine ribonucleotide biosynthetic process	9.61362e-24	ATP5F1A/ATP5F1B/ACAT1/ACACA/SLC25A13/NDUFA10/NDUFS1/STOML2/ATP5PO/NDUFC2/NDUFB4/PDHB/DLAT/ATP5PB/ATP6V1A/ATP5F1C/ATP5PD/GCDH/ACSL4/NDUFB7/PARP1/COASY/NDUFA5/NDUFA9/DCAKD/PDK3/NDUFS2/PAICS/ACSL1/NDUFS8/TECR/SLC25A1/NDUFB10/NDUFV1/HACD2/ATP5MF/PDHX/NDUFS3/ACOT7/ADK/NDUFB5/HSD17B12/NDUFA6/NDUFA12/NDUFB9/NME4/NDUFS7/NDUFB6/NDUFB3/ADSS2/ATP5ME/ELOVL1	52	1	GO:0019693	ribose phosphate metabolic process
GO:0015936	GO Biological Processes	coenzyme A metabolic process	0.00225508	ACAT1/MCCC2/NUDT19/COASY/DCAKD/ACOT7	6	1	GO:0019693	ribose phosphate metabolic process
GO:0045333	GO Biological Processes	cellular respiration	5.45131e-25	ATP5F1A/ATP5F1B/UQCRC1/IDH2/UQCRC2/NNT/SLC25A13/NDUFA10/CDK1/IDH3B/NDUFS1/STOML2/IDH3G/UQCRH/MSH2/ETFA/SUCLG1/ATP5PO/MYBBP1A/NDUFC2/TRAP1/NDUFB4/PDHB/SLC25A22/DLAT/IDH3A/ATP5PB/ATP5F1C/ATP5PD/NDUFB7/SUCLG2/NDUFA5/NDUFA9/COX7A2/NDUFS2/NDUFS8/UQCRQ/NDUFB10/NDUFV1/SLC25A12/ETFB/ATP5MF/COX6A1/NDUFS3/CYC1/NDUFB5/NDUFA6/NDUFA12/NDUFB9/NDUFS7/PPIF/NDUFB6/SIRT3/IDE/NDUFB3/ATP5ME/COX5B	57	2	GO:0015980	cellular respiration
GO:0009060	GO Biological Processes	aerobic respiration	1.02455e-23	ATP5F1A/ATP5F1B/UQCRC1/IDH2/UQCRC2/NNT/NDUFA10/CDK1/IDH3B/NDUFS1/STOML2/IDH3G/UQCRH/MSH2/SUCLG1/ATP5PO/NDUFC2/NDUFB4/PDHB/DLAT/IDH3A/ATP5PB/ATP5F1C/ATP5PD/NDUFB7/SUCLG2/NDUFA5/NDUFA9/COX7A2/NDUFS2/NDUFS8/UQCRQ/NDUFB10/NDUFV1/ATP5MF/COX6A1/NDUFS3/CYC1/NDUFB5/NDUFA6/NDUFA12/NDUFB9/NDUFS7/PPIF/NDUFB6/SIRT3/IDE/NDUFB3/ATP5ME/COX5B	50	2	GO:0015980	cellular respiration
GO:0015980	GO Biological Processes	energy derivation by oxidation of organic compounds	2.62571e-23	ATP5F1A/ATP5F1B/UQCRC1/IDH2/UQCRC2/NNT/GSK3B/SLC25A13/NDUFA10/CDK1/IDH3B/NDUFS1/STOML2/IDH3G/UQCRH/MSH2/ETFA/SUCLG1/ATP5PO/MYBBP1A/NDUFC2/TRAP1/NDUFB4/PDHB/SLC25A22/DLAT/IDH3A/ATP5PB/ATP5F1C/ATP5PD/PYGB/NDUFB7/SUCLG2/NDUFA5/NDUFA9/COX7A2/NDUFS2/NDUFS8/UQCRQ/NDUFB10/NDUFV1/SLC25A12/CAVIN3/MTOR/ACADM/ETFB/ATP5MF/COX6A1/NDUFS3/CYC1/NDUFB5/NDUFA6/NDUFA12/PTGES3/NDUFB9/NDUFS7/PPIF/NDUFB6/SIRT3/IDE/NDU…	63	2	GO:0015980	cellular respiration
GO:0006119	GO Biological Processes	oxidative phosphorylation	1.20616e-18	ATP5F1A/ATP5F1B/UQCRC1/UQCRC2/NDUFA10/CDK1/NDUFS1/STOML2/UQCRH/MSH2/ATP5PO/NDUFC2/NDUFB4/ATP5PB/ATP5F1C/ATP5PD/NDUFB7/NDUFA5/NDUFA9/COX7A2/NDUFS2/NDUFS8/UQCRQ/NDUFB10/NDUFV1/ATP5MF/COX6A1/NDUFS3/CYC1/NDUFB5/NDUFA6/NDUFA12/NDUFB9/NDUFS7/PPIF/NDUFB6/NDUFB3/ATP5ME/COX5B	39	2	GO:0015980	cellular respiration
GO:0022904	GO Biological Processes	respiratory electron transport chain	4.34084e-17	UQCRC1/UQCRC2/SLC25A13/NDUFA10/CDK1/NDUFS1/UQCRH/ETFA/MYBBP1A/NDUFC2/NDUFB4/SLC25A22/NDUFB7/NDUFA5/NDUFA9/COX7A2/NDUFS2/NDUFS8/UQCRQ/NDUFB10/NDUFV1/SLC25A12/ETFB/COX6A1/NDUFS3/CYC1/NDUFB5/NDUFA6/NDUFA12/NDUFB9/NDUFS7/NDUFB6/NDUFB3/COX5B	34	2	GO:0015980	cellular respiration
GO:0042773	GO Biological Processes	ATP synthesis coupled electron transport	5.71747e-14	UQCRC1/UQCRC2/NDUFA10/CDK1/NDUFS1/UQCRH/NDUFC2/NDUFB4/NDUFB7/NDUFA5/NDUFA9/COX7A2/NDUFS2/NDUFS8/UQCRQ/NDUFB10/NDUFV1/COX6A1/NDUFS3/CYC1/NDUFB5/NDUFA6/NDUFA12/NDUFB9/NDUFS7/NDUFB6/NDUFB3/COX5B	28	2	GO:0015980	cellular respiration
GO:0042775	GO Biological Processes	mitochondrial ATP synthesis coupled electron transport	5.71747e-14	UQCRC1/UQCRC2/NDUFA10/CDK1/NDUFS1/UQCRH/NDUFC2/NDUFB4/NDUFB7/NDUFA5/NDUFA9/COX7A2/NDUFS2/NDUFS8/UQCRQ/NDUFB10/NDUFV1/COX6A1/NDUFS3/CYC1/NDUFB5/NDUFA6/NDUFA12/NDUFB9/NDUFS7/NDUFB6/NDUFB3/COX5B	28	2	GO:0015980	cellular respiration
GO:0019646	GO Biological Processes	aerobic electron transport chain	6.88019e-13	UQCRC1/UQCRC2/NDUFA10/NDUFS1/UQCRH/NDUFC2/NDUFB4/NDUFB7/NDUFA5/NDUFA9/COX7A2/NDUFS2/NDUFS8/UQCRQ/NDUFB10/NDUFV1/COX6A1/NDUFS3/CYC1/NDUFB5/NDUFA6/NDUFB9/NDUFS7/NDUFB6/NDUFB3/COX5B	26	2	GO:0015980	cellular respiration
GO:0006099	GO Biological Processes	tricarboxylic acid cycle	8.26721e-05	IDH2/NNT/IDH3B/IDH3G/SUCLG1/PDHB/DLAT/IDH3A/SUCLG2	9	2	GO:0015980	cellular respiration
GO:0042776	GO Biological Processes	proton motive force-driven mitochondrial ATP synthesis	3.20218e-18	ATP5F1A/ATP5F1B/NDUFA10/NDUFS1/STOML2/ATP5PO/NDUFC2/NDUFB4/ATP5PB/ATP5F1C/ATP5PD/NDUFB7/NDUFA5/NDUFA9/NDUFS2/NDUFS8/NDUFB10/NDUFV1/ATP5MF/NDUFS3/NDUFB5/NDUFA6/NDUFA12/NDUFB9/NDUFS7/NDUFB6/NDUFB3/ATP5ME	28	3	GO:0006754	ATP biosynthetic process
GO:0015986	GO Biological Processes	proton motive force-driven ATP synthesis	5.56628e-18	ATP5F1A/ATP5F1B/NDUFA10/NDUFS1/STOML2/ATP5PO/NDUFC2/NDUFB4/ATP5PB/ATP6V1A/ATP5F1C/ATP5PD/NDUFB7/NDUFA5/NDUFA9/NDUFS2/NDUFS8/NDUFB10/NDUFV1/ATP5MF/NDUFS3/NDUFB5/NDUFA6/NDUFA12/NDUFB9/NDUFS7/NDUFB6/NDUFB3/ATP5ME	29	3	GO:0006754	ATP biosynthetic process
GO:0006754	GO Biological Processes	ATP biosynthetic process	1.22732e-16	ATP5F1A/ATP5F1B/SLC25A13/NDUFA10/NDUFS1/STOML2/ATP5PO/NDUFC2/NDUFB4/ATP5PB/ATP6V1A/ATP5F1C/ATP5PD/NDUFB7/PARP1/NDUFA5/NDUFA9/NDUFS2/NDUFS8/NDUFB10/NDUFV1/ATP5MF/NDUFS3/NDUFB5/NDUFA6/NDUFA12/NDUFB9/NDUFS7/NDUFB6/NDUFB3/ATP5ME	31	3	GO:0006754	ATP biosynthetic process
GO:0046034	GO Biological Processes	ATP metabolic process	4.84421e-15	ATP5F1A/ATP5F1B/SLC25A13/NDUFA10/HSPA1B/NDUFS1/STOML2/ATP5PO/NDUFC2/CLPX/NDUFB4/ATP5PB/ATP6V1A/ATP5F1C/ATP5PD/NDUFB7/PARP1/NDUFA5/NDUFA9/NDUFS2/NDUFS8/DNM1L/NDUFB10/NDUFV1/ATP5MF/NDUFS3/NDUFB5/NDUFA6/NDUFA12/NDUFB9/NDUFS7/NDUFB6/NDUFB3/ATP5ME	34	3	GO:0046034	ATP metabolic process
GO:0006096	GO Biological Processes	glycolytic process	0.000325509	PFKP/PFKL/STAT3/PPP2CA/HK1/GALK1/PRKAA1/HK2/OGT/HKDC1/MTOR/LDHA/PGAM1/GAPDH	14	3	GO:0046034	ATP metabolic process
GO:0016192	GO Biological Processes	vesicle-mediated transport	1.87436e-12	COPA/COPB1/SCAMP3/COPG1/USO1/RAB1A/SNX2/ARCN1/EHD3/DNM2/LMAN1/HYOU1/ZW10/GBF1/P4HB/COPE/COPB2/RAB1B/SEC23A/PREB/SCFD1/BET1/GAK/AP3D1/SEC23IP/SEC31A/ANKFY1/SEC24B/NSF/AP2A1/RAB13/LLGL1/COG1/ERGIC1/SGSM2/COPG2/VPS35L/SORL1/SEC22B/SNX1/GGA1/RAB34/COG3/AP3S1/COPZ1/MYO5A/RAB10	47	4	GO:0016192	vesicle-mediated transport
GO:0006888	GO Biological Processes	endoplasmic reticulum to Golgi vesicle-mediated transport	3.97569e-07	COPA/COPB1/COPG1/USO1/RAB1A/ARCN1/LMAN1/HYOU1/ZW10/P4HB/COPE/COPB2/SEC23A/PREB/SCFD1/BET1/SEC23IP/SEC31A/SEC24B/ERGIC1/COPG2/SEC22B	22	4	GO:0016192	vesicle-mediated transport
GO:0016197	GO Biological Processes	endosomal transport	0.000611114	VPS39/CLTC/EHD1/DCTN1/EHD2/EHD4/PICALM/SNX2/EHD3/SNX27/SCRIB/SNX6/VPS4A/VPS26C/WASHC2A/ANKFY1/RAB13/VPS16/SGSM2/VPS35L/UBE2O/SNX1/VPS4B/PTPN23/SQSTM1	25	4	GO:0016192	vesicle-mediated transport
GO:0006892	GO Biological Processes	post-Golgi vesicle-mediated transport	0.00398449	SCAMP3/EHD3/DNM2/SCFD1/GAK/ANKFY1/NSF/AP2A1/LLGL1/VPS35L/RAB34/AP3S1/MYO5A	13	4	GO:0016192	vesicle-mediated transport
GO:0006891	GO Biological Processes	intra-Golgi vesicle-mediated transport	0.00122479	COPA/COPB1/COPG1/COPE/COPB2/NSF/COG1/COPG2	8	4	GO:0016192	vesicle-mediated transport
GO:0006890	GO Biological Processes	retrograde vesicle-mediated transport, Golgi to endoplasmic reticulum	0.00464829	COPA/ARCN1/ZW10/COPE/COPB2/SCFD1/ERGIC1/COPG2/SEC22B	9	4	GO:0016192	vesicle-mediated transport
GO:0034058	GO Biological Processes	endosomal vesicle fusion	0.00149973	VPS39/VPS4A/ANKFY1/VPS11/VPS16	5	4	GO:0016192	vesicle-mediated transport
GO:0035459	GO Biological Processes	vesicle cargo loading	0.00888505	RAB1A/PICALM/SEC23A/AP3B1/SEC31A/SEC24B/AP3S1	7	4	GO:0016192	vesicle-mediated transport
GO:0071826	GO Biological Processes	protein-RNA complex organization	3.58519e-09	HSP90AB1/SNRPA1/EIF3C/RPS5/EIF3A/DHX9/KIF5B/PRPF6/SF3A3/RPS19/RUVBL2/SF3B1/SNRPD2/EIF3G/EIF3B/DDX1/MRPS7/EIF3H/DDX46/EIF3E/RPS27/GEMIN5/SNRPF/EIF3F/LUC7L2/PRPF19/SNRNP200/RPL24/SNRPE/EIF3D/SNRPB/HTATSF1/SNRPD3/NLE1/PTGES3	35	5	GO:0065003	protein-containing complex assembly
GO:0010257	GO Biological Processes	NADH dehydrogenase complex assembly	1.19435e-11	NDUFA10/NDUFS1/TMEM126A/NDUFC2/NDUFB4/NDUFB7/NDUFA5/NDUFA9/NDUFS2/NDUFAF7/NDUFS8/NDUFB10/NDUFS3/NDUFB5/NDUFA6/NDUFA12/NDUFB9/NDUFS7/NDUFB6/ACAD9/NDUFB3	21	5	GO:0065003	protein-containing complex assembly
GO:0032981	GO Biological Processes	mitochondrial respiratory chain complex I assembly	1.19435e-11	NDUFA10/NDUFS1/TMEM126A/NDUFC2/NDUFB4/NDUFB7/NDUFA5/NDUFA9/NDUFS2/NDUFAF7/NDUFS8/NDUFB10/NDUFS3/NDUFB5/NDUFA6/NDUFA12/NDUFB9/NDUFS7/NDUFB6/ACAD9/NDUFB3	21	5	GO:0065003	protein-containing complex assembly
GO:0022618	GO Biological Processes	protein-RNA complex assembly	6.59109e-09	HSP90AB1/SNRPA1/EIF3C/RPS5/EIF3A/DHX9/PRPF6/SF3A3/RPS19/RUVBL2/SF3B1/SNRPD2/EIF3G/EIF3B/DDX1/MRPS7/EIF3H/DDX46/EIF3E/RPS27/GEMIN5/SNRPF/EIF3F/LUC7L2/PRPF19/SNRNP200/RPL24/SNRPE/EIF3D/SNRPB/HTATSF1/SNRPD3/NLE1/PTGES3	34	5	GO:0065003	protein-containing complex assembly
GO:1903241	GO Biological Processes	U2-type prespliceosome assembly	2.66145e-07	SNRPA1/SF3A3/SF3B1/SNRPD2/DDX46/SNRPF/SNRPE/SNRPB/HTATSF1/SNRPD3	10	5	GO:0022618	protein-containing complex assembly
GO:0043248	GO Biological Processes	proteasome assembly	0.00104709	PSMD11/ECPAS/PSMD5/PSMD9/ADRM1	5	5	GO:0065003	protein-containing complex assembly
GO:0032984	GO Biological Processes	protein-containing complex disassembly	0.00866843	ATP2A2/NES/GSK3B/KIF5B/ARHGEF2/CKAP5/SPTBN2/UPF1/FLII/VPS4A/GAK/EIF5A/MAP1A/KIF2A/TWF2/ADD1/NSF/VMP1/VPS16/ARID1A/VPS4B	21	5	GO:0022618	protein-containing complex assembly
GO:0006260	GO Biological Processes	DNA replication	1.4387e-09	SMC3/RAD50/PPP2R1A/RRM1/PPP2CA/CDK1/MCM5/MCM7/DHX9/MCM4/RUVBL2/MCM6/POLD2/UPF1/RPA1/PARP1/MCMBP/NAP1L1/DNAJC2/RFC2/MCM2/EHMT2/SAMHD1/RTF2/RFC4/CARM1/LIG1/RFC5/MRE11/SSRP1/WDR18/LIG3/TK1/WAPL/NBN/CHAF1A/EGFR/DNAJA3/PRIM2/WRNIP1	40	6	GO:0006260	DNA replication
GO:0030174	GO Biological Processes	regulation of DNA-templated DNA replication initiation	0.00307427	MCM5/MCM7/MCM4/MCM6/NBN	5	6	GO:0006260	DNA replication
GO:0006275	GO Biological Processes	regulation of DNA replication	0.00121272	SMC3/PPP2R1A/PPP2CA/CDK1/MCM5/MCM7/DHX9/MCM4/RUVBL2/MCM6/RFC2/RFC4/RFC5/LIG3/NBN/EGFR	16	6	GO:0006260	DNA replication
GO:0090329	GO Biological Processes	regulation of DNA-templated DNA replication	0.0011215	MCM5/MCM7/MCM4/MCM6/RFC2/RFC4/RFC5/LIG3/NBN	9	6	GO:0006260	DNA replication
GO:0022616	GO Biological Processes	DNA strand elongation	0.000174894	RAD50/MCM7/MCM4/RUVBL2/POLD2/RFC4/LIG1/MRE11/LIG3/NBN	10	6	GO:0006260	DNA replication
GO:0006271	GO Biological Processes	DNA strand elongation involved in DNA replication	0.000269222	MCM7/MCM4/POLD2/RFC4/LIG1/LIG3	6	6	GO:0006260	DNA replication
GO:1902969	GO Biological Processes	mitotic DNA replication	0.00408559	MCM4/MCM6/RTF2/LIG1/TK1	5	6	GO:0006260	DNA replication
GO:0071897	GO Biological Processes	DNA biosynthetic process	0.00360944	HSP90AB1/RAD50/RRM1/PHB1/NIBAN2/USP10/POLD2/CTNNB1/RPA1/DNAJC2/RFC2/RFC4/HNRNPC/LIG1/RFC5/MRE11/PTGES3/LIG3/TK1	19	6	GO:0006260	DNA replication
GO:0006913	GO Biological Processes	nucleocytoplasmic transport	3.84329e-07	KPNB1/GSK3B/PHB2/KPNA2/STAT3/CDK1/NUP155/DDX39A/CSE1L/DHX9/NUP93/NSUN2/AHCYL1/NUP153/RANGAP1/IPO9/JUP/CHP1/UPF1/XPO1/EIF4A3/BAG3/NUP98/IPO7/EIF4E/YWHAE/RBM22/NUP35/XPO5/STRADA/NUP210/TNPO1/RANBP3/ENY2/SQSTM1/NCBP2/MAPK14	37	7	GO:0051169	nuclear transport
GO:0051169	GO Biological Processes	nuclear transport	3.84329e-07	KPNB1/GSK3B/PHB2/KPNA2/STAT3/CDK1/NUP155/DDX39A/CSE1L/DHX9/NUP93/NSUN2/AHCYL1/NUP153/RANGAP1/IPO9/JUP/CHP1/UPF1/XPO1/EIF4A3/BAG3/NUP98/IPO7/EIF4E/YWHAE/RBM22/NUP35/XPO5/STRADA/NUP210/TNPO1/RANBP3/ENY2/SQSTM1/NCBP2/MAPK14	37	7	GO:0051169	nuclear transport
GO:0051168	GO Biological Processes	nuclear export	2.23551e-06	GSK3B/NUP155/DDX39A/CSE1L/DHX9/NUP93/NSUN2/AHCYL1/NUP153/RANGAP1/CHP1/UPF1/XPO1/EIF4A3/BAG3/NUP98/EIF4E/YWHAE/RBM22/XPO5/STRADA/RANBP3/ENY2/NCBP2	24	7	GO:0051169	nuclear transport
GO:0051170	GO Biological Processes	import into nucleus	0.000132592	KPNB1/PHB2/KPNA2/STAT3/CDK1/NUP155/CSE1L/NUP93/NUP153/IPO9/JUP/CHP1/BAG3/NUP98/IPO7/RBM22/NUP35/TNPO1/SQSTM1/MAPK14	20	7	GO:0051169	nuclear transport
GO:0006405	GO Biological Processes	RNA export from nucleus	0.0013131	NUP155/DDX39A/DHX9/NUP93/NSUN2/NUP153/UPF1/XPO1/EIF4A3/NUP98/XPO5/ENY2/NCBP2	13	7	GO:0051169	nuclear transport
GO:0006606	GO Biological Processes	protein import into nucleus	8.74242e-05	KPNB1/PHB2/KPNA2/STAT3/CDK1/NUP155/CSE1L/NUP93/NUP153/IPO9/JUP/CHP1/BAG3/NUP98/IPO7/RBM22/NUP35/TNPO1/SQSTM1/MAPK14	20	7	GO:0051169	nuclear transport
GO:0034504	GO Biological Processes	protein localization to nucleus	5.3727e-05	KPNB1/GSK3B/PHB2/KPNA2/STAT3/CDK1/NUP155/YAP1/CSE1L/NUP93/NUP153/RANGAP1/IPO9/JUP/CHP1/XPO1/PARP1/BAG3/FERMT2/SUN1/NUP98/IPO7/YWHAE/MTOR/RBM22/NUP35/BYSL/TNPO1/SQSTM1/OTUD7B/MAPK14	31	7	GO:0051169	nuclear transport
GO:0006611	GO Biological Processes	protein export from nucleus	0.000207948	GSK3B/CSE1L/AHCYL1/RANGAP1/CHP1/XPO1/BAG3/YWHAE/RBM22/XPO5/STRADA/RANBP3	12	7	GO:0051169	nuclear transport
GO:0034034	GO Biological Processes	purine nucleoside bisphosphate catabolic process	0.00104709	ACAT1/SUCLG1/NUDT19/SUCLG2/ACOT7	5	7	GO:0051169	nuclear transport
GO:0046822	GO Biological Processes	regulation of nucleocytoplasmic transport	0.0017737	GSK3B/CDK1/DHX9/NSUN2/NUP153/RANGAP1/JUP/CHP1/XPO1/BAG3/YWHAE/RBM22/NCBP2/MAPK14	14	7	GO:0051169	nuclear transport
GO:0051647	GO Biological Processes	nucleus localization	0.00314756	DYNC1H1/DCTN1/SYNE2/SUN1/NUDC/DOCK7/MTOR	7	7	GO:0051169	nuclear transport
GO:0007097	GO Biological Processes	nuclear migration	0.0043779	DYNC1H1/DCTN1/SYNE2/SUN1/NUDC/DOCK7	6	7	GO:0051169	nuclear transport
GO:0000377	GO Biological Processes	RNA splicing, via transesterification reactions with bulged adenosine as nucleophile	3.46768e-06	PTBP1/SNRPA1/DDX39A/DHX9/PRPF6/SF3A3/RBM47/SRRM2/SF3B1/SNW1/SNRPD2/DDX1/EIF4A3/KDM1A/DDX46/RBM39/GEMIN5/SNRPF/LUC7L2/PRPF19/NUP98/FXR2/HNRNPC/SNRNP200/RBM22/PABPC1/SNRPE/RBM7/QKI/SNRPB/HTATSF1/MTREX/SNRPD3/NCL/PPIL1/NCBP2	36	8	GO:0016070	RNA metabolic process
GO:0000398	GO Biological Processes	mRNA splicing, via spliceosome	3.46768e-06	PTBP1/SNRPA1/DDX39A/DHX9/PRPF6/SF3A3/RBM47/SRRM2/SF3B1/SNW1/SNRPD2/DDX1/EIF4A3/KDM1A/DDX46/RBM39/GEMIN5/SNRPF/LUC7L2/PRPF19/NUP98/FXR2/HNRNPC/SNRNP200/RBM22/PABPC1/SNRPE/RBM7/QKI/SNRPB/HTATSF1/MTREX/SNRPD3/NCL/PPIL1/NCBP2	36	8	GO:0016070	RNA metabolic process
GO:0006418	GO Biological Processes	tRNA aminoacylation for protein translation	3.09564e-07	EPRS1/QARS1/LARS1/FARSA/RARS1/AARS1/VARS1/IARS1/TARS2/IARS2/AARS2/TARS1/AARSD1/YARS1	14	8	GO:0016070	RNA metabolic process
GO:0000375	GO Biological Processes	RNA splicing, via transesterification reactions	4.34934e-06	PTBP1/SNRPA1/DDX39A/DHX9/PRPF6/SF3A3/RBM47/SRRM2/SF3B1/SNW1/SNRPD2/DDX1/EIF4A3/KDM1A/DDX46/RBM39/GEMIN5/SNRPF/LUC7L2/PRPF19/NUP98/FXR2/HNRNPC/SNRNP200/RBM22/PABPC1/SNRPE/RBM7/QKI/SNRPB/HTATSF1/MTREX/SNRPD3/NCL/PPIL1/NCBP2	36	8	GO:0016070	RNA metabolic process
GO:0043039	GO Biological Processes	tRNA aminoacylation	5.77687e-07	EPRS1/QARS1/LARS1/FARSA/RARS1/AARS1/VARS1/IARS1/TARS2/IARS2/AARS2/TARS1/AARSD1/YARS1	14	8	GO:0016070	RNA metabolic process
GO:0006399	GO Biological Processes	tRNA metabolic process	0.000316914	EPRS1/QARS1/LARS1/FARSA/RARS1/AARS1/VARS1/NSUN2/IARS1/TARS2/DDX1/IARS2/AARS2/EXOSC3/TARS1/AARSD1/FAM98B/QTRT2/YARS1/TSEN2/TRMT112/PUS1/EXOSC9	23	8	GO:0016070	RNA metabolic process
GO:0106074	GO Biological Processes	aminoacyl-tRNA metabolism involved in translational fidelity	6.59767e-05	LARS1/AARS1/VARS1/IARS1/TARS2/IARS2/AARS2/AARSD1	8	8	GO:0016070	RNA metabolic process
GO:0006401	GO Biological Processes	RNA catabolic process	0.000837968	HSPA1B/CSDE1/DHX9/LRPPRC/NSUN2/RBM47/IGF2BP1/UPF1/SKIC3/CNOT3/EIF4A3/EXOSC3/ZFP36L2/EIF3E/IGF2BP2/MOV10/FXR2/MAPKAPK2/HNRNPC/PELO/EXOSC4/PABPC1/SKIC2/RBM7/TBRG4/MTREX/CNOT2/XRN2/MLH1/NCBP2/EXOSC9/MAPK14	32	8	GO:0016070	RNA metabolic process
GO:0000956	GO Biological Processes	nuclear-transcribed mRNA catabolic process	9.17223e-05	CSDE1/DHX9/IGF2BP1/UPF1/SKIC3/CNOT3/EIF4A3/EXOSC3/ZFP36L2/EIF3E/PELO/EXOSC4/PABPC1/SKIC2/CNOT2/XRN2/MLH1/NCBP2/EXOSC9	19	8	GO:0016070	RNA metabolic process
GO:1903311	GO Biological Processes	regulation of mRNA metabolic process	0.00132981	PTBP1/CSDE1/DHX9/AHCYL1/RBM47/SNW1/IGF2BP1/UPF1/CNOT3/EIF4A3/EXOSC3/ZFP36L2/RBM39/IGF2BP2/MOV10/PRPF19/NUP98/FXR2/MAPKAPK2/HNRNPC/PABPC1/RBM7/QKI/TBRG4/CNOT2/MLH1/NCL/NCBP2/EXOSC9/MAPK14	30	8	GO:0016070	RNA metabolic process
GO:0070934	GO Biological Processes	CRD-mediated mRNA stabilization	0.000711063	CSDE1/DHX9/IGF2BP1/IGF2BP2/PABPC1	5	8	GO:0016070	RNA metabolic process
GO:0035384	GO Biological Processes	thioester biosynthetic process	3.09564e-07	ACAT1/ACACA/PDHB/DLAT/GCDH/ACSL4/PDK3/ACSL1/TECR/SLC25A1/HACD2/PDHX/HSD17B12/ELOVL1	14	9	GO:0006790	sulfur compound metabolic process
GO:0071616	GO Biological Processes	acyl-CoA biosynthetic process	3.09564e-07	ACAT1/ACACA/PDHB/DLAT/GCDH/ACSL4/PDK3/ACSL1/TECR/SLC25A1/HACD2/PDHX/HSD17B12/ELOVL1	14	9	GO:0006790	sulfur compound metabolic process
GO:0006790	GO Biological Processes	sulfur compound metabolic process	1.62844e-06	PHGDH/ACSF2/ACAT1/ACACA/SP1/GLRX3/GCLM/SUCLG1/PDHB/AHCYL1/DLAT/NUDT19/NFS1/GCDH/ACSL4/CTNNB1/SUCLG2/ACOT9/PDK3/ACSL1/TECR/SLC25A1/HACD2/AASS/SQOR/PDHX/ACOT7/FMO3/HSD17B12/FAR1/GLRX5/AKR1A1/ELOVL1/MCCC1	34	9	GO:0006790	sulfur compound metabolic process
GO:0044272	GO Biological Processes	sulfur compound biosynthetic process	0.0011215	ACAT1/ACACA/SP1/PDHB/DLAT/GCDH/ACSL4/CTNNB1/PDK3/ACSL1/TECR/SLC25A1/HACD2/PDHX/FMO3/HSD17B12/AKR1A1/ELOVL1	18	9	GO:0006790	sulfur compound metabolic process
GO:0006403	GO Biological Processes	RNA localization	1.4084e-06	KPNB1/MVP/NUP155/DDX39A/DHX9/ATXN2/NUP93/LRPPRC/NSUN2/PRPF6/RUVBL2/NUP153/CKAP5/IGF2BP1/UPF1/XPO1/EIF4A3/IGF2BP2/G3BP2/FLOT1/NUP98/NUP35/XPO5/QKI/NUP210/ENY2/NCBP2	27	10	GO:0006403	RNA localization
GO:0032508	GO Biological Processes	DNA duplex unwinding	6.34262e-06	G3BP1/RAD50/MCM5/MCM7/DHX9/MCM4/RUVBL2/MCM6/DDX1/UPF1/RFC2/RFC4/RFC5/MRE11/NBN	15	11	GO:0006997	organelle organization
GO:0071103	GO Biological Processes	DNA conformation change	4.88345e-05	G3BP1/RAD50/MCM5/MCM7/DHX9/MCM4/RUVBL2/MCM6/DDX1/UPF1/RFC2/RFC4/RFC5/MRE11/NBN	15	11	GO:0006998	organelle organization
GO:0032392	GO Biological Processes	DNA geometric change	1.61138e-05	G3BP1/RAD50/MCM5/MCM7/DHX9/MCM4/RUVBL2/MCM6/DDX1/UPF1/RFC2/RFC4/RFC5/MRE11/NBN	15	11	GO:0006999	organelle organization
GO:0007051	GO Biological Processes	spindle organization	0.00104709	CLTC/KPNB1/MYH9/SMC3/NUMA1/DYNC1H1/SMC1A/DCTN1/RPS3/PPP2R1A/HSPA1B/RCC1/CKAP5/DCTN2/KIF2A/DDB1/NUDC/TUBG1/DLGAP5/MLH1/VPS4B/DRG1	22	11	GO:0006996	organelle organization
GO:1902115	GO Biological Processes	regulation of organelle assembly	0.00118674	G3BP1/NUMA1/DYNC1H1/GSK3B/SEPTIN7/SEPTIN9/YAP1/HSPA1B/USP10/PRKAA1/SPTBN2/SCFD1/SYNE2/G3BP2/VPS11/RAB3GAP1/RAB5A/MTOR/CNOT2/SEC22B/VPS4B/ZMYND10/DRG1	23	11	GO:0006996	organelle organization
GO:0007030	GO Biological Processes	Golgi organization	0.00132981	HUWE1/CDK1/USO1/RAB1A/MAP2K2/EHD3/ATL3/LMAN1/ZW10/ATL2/BET1/GAK/SEC23IP/NPLOC4/VMP1/ARFGEF1/COG1/SEC22B	18	11	GO:0006996	organelle organization
GO:0048284	GO Biological Processes	organelle fusion	0.000950326	VPS39/HUWE1/CDK1/OPA1/STOML2/USO1/CHCHD3/TBC1D4/VPS4A/BET1/ANKFY1/VPS11/RAB13/VPS16/MTCH2/SEC22B/RAB39A/RAB34	18	11	GO:0006996	organelle organization
GO:0030865	GO Biological Processes	cortical cytoskeleton organization	0.00417166	IQGAP1/EHD2/EPB41L2/LLGL2/VPS4A/CAVIN3/RAB13/LLGL1/RHOG	9	11	GO:0006996	organelle organization
GO:0140694	GO Biological Processes	non-membrane-bounded organelle assembly	0.00537268	KPNB1/G3BP1/SMC3/NUMA1/DYNC1H1/SMC1A/RPS3/HSPA1B/RPS5/CSDE1/ATXN2/USP10/RPS19/PRKAA1/RCC1/EIF5B/FLII/MRPS7/RPS27/G3BP2/KIF2A/DDB1/EFL1/CSRP2/RPL24/DLGAP5/CNOT2/NLE1/MLH1/VPS4B/DRG1/AUP1	32	11	GO:0006996	organelle organization
GO:0030866	GO Biological Processes	cortical actin cytoskeleton organization	0.00707192	IQGAP1/EHD2/EPB41L2/LLGL2/VPS4A/CAVIN3/RAB13/LLGL1	8	11	GO:0006996	organelle organization
GO:0034063	GO Biological Processes	stress granule assembly	0.00373868	G3BP1/DYNC1H1/CSDE1/ATXN2/USP10/PRKAA1/G3BP2	7	11	GO:0006996	organelle organization
GO:0051293	GO Biological Processes	establishment of spindle localization	0.00417166	KPNB1/MYH9/NUMA1/DYNC1H1/DCTN1/LLGL2/ZW10/GPSM1/LLGL1	9	11	GO:0006996	organelle organization
GO:0015931	GO Biological Processes	nucleobase-containing compound transport	4.34934e-06	KPNB1/MVP/SLC25A24/NUP155/DDX39A/SLC25A6/DHX9/ATXN2/NUP93/LRPPRC/NSUN2/NUP153/CKAP5/IGF2BP1/UPF1/XPO1/EIF4A3/SLC25A5/IGF2BP2/G3BP2/FLOT1/NUP98/NUP35/XPO5/QKI/NUP210/ENY2/NCBP2	28	12	GO:0071705	nitrogen compound transport
GO:0006090	GO Biological Processes	pyruvate metabolic process	3.42397e-07	PC/PFKP/PFKL/STAT3/PPP2CA/HK1/GALK1/PDHB/DLAT/PRKAA1/HK2/OGT/PDK3/HKDC1/MTOR/PCK2/PDHX/LDHA/PGAM1/GAPDH/SLC16A1	21	13	GO:0044281	small molecule metabolic process
GO:0019318	GO Biological Processes	hexose metabolic process	0.000125335	PC/PFKP/PFKL/SLC25A13/HK1/GALE/GALK1/PDHB/DLAT/PRKAA1/SLC25A11/HK2/OGT/PDK3/DDB1/HKDC1/SLC25A1/SLC25A12/ACADM/PCK2/GALK2/PGAM1/CPT1A/GAPDH/MAPK14	25	13	GO:0044281	small molecule metabolic process
GO:0044282	GO Biological Processes	small molecule catabolic process	3.83439e-05	ACAT1/ACADSB/PFKP/PFKL/ALDH4A1/HADHB/HK1/ALDH2/GALE/ACADS/ATP2B4/ECI2/ETFA/GALK1/GLUD1/HADHA/MCCC2/NUDT19/HMGCL/GCDH/HK2/GCAT/ACADM/PCK2/ETFB/AASS/MCAT/PGAM1/DDAH1/CPT1A/MTHFS/AKR1A1/SLC16A1/MCCC1/CRAT	35	13	GO:0044281	small molecule metabolic process
GO:0016054	GO Biological Processes	organic acid catabolic process	7.10769e-05	ACAT1/ACADSB/ALDH4A1/HADHB/ACADS/ATP2B4/ECI2/ETFA/GLUD1/HADHA/MCCC2/NUDT19/HMGCL/GCDH/GCAT/ACADM/PCK2/ETFB/AASS/MCAT/DDAH1/CPT1A/MTHFS/AKR1A1/SLC16A1/MCCC1/CRAT	27	13	GO:0044281	small molecule metabolic process
GO:0046395	GO Biological Processes	carboxylic acid catabolic process	7.10769e-05	ACAT1/ACADSB/ALDH4A1/HADHB/ACADS/ATP2B4/ECI2/ETFA/GLUD1/HADHA/MCCC2/NUDT19/HMGCL/GCDH/GCAT/ACADM/PCK2/ETFB/AASS/MCAT/DDAH1/CPT1A/MTHFS/AKR1A1/SLC16A1/MCCC1/CRAT	27	13	GO:0044281	small molecule metabolic process
GO:0005996	GO Biological Processes	monosaccharide metabolic process	0.000257029	PC/PFKP/PFKL/SLC25A13/HK1/GALE/GALK1/PDHB/DLAT/PRKAA1/SLC25A11/HK2/OGT/PDK3/DDB1/HKDC1/SLC25A1/SLC25A12/ACADM/PCK2/GALK2/PGAM1/CPT1A/GAPDH/AKR1A1/MAPK14	26	13	GO:0044281	small molecule metabolic process
GO:0006631	GO Biological Processes	fatty acid metabolic process	4.26638e-06	FASN/ACSF2/ACAT1/ACADSB/ACACA/MIF/HADHB/ACADS/ECI2/ETFA/HADHA/PTGES2/PRKAA1/NUDT19/GCDH/ACSL4/ERLIN2/UBR4/SCD/PDK3/PLAA/ACSL1/TECR/HACD3/HACD2/ACADM/PCK2/ETFB/MCAT/ACOT7/QKI/HSD17B12/CPT1A/LYPLA2/PTGES3/ACAD9/ELOVL1/CRAT/MAPK14	39	13	GO:0044281	small molecule metabolic process
GO:1901570	GO Biological Processes	fatty acid derivative biosynthetic process	4.4846e-05	ACAT1/ACACA/HMGCL/GCDH/ACSL4/ACSL1/TECR/SLC25A1/HACD2/HSD17B12/FAR1/ELOVL1	12	13	GO:0044281	small molecule metabolic process
GO:1901568	GO Biological Processes	fatty acid derivative metabolic process	3.80922e-05	ACAT1/ACACA/NUDT19/HMGCL/GCDH/ACSL4/ACSL1/TECR/SLC25A1/HACD2/ACOT7/HSD17B12/LYPLA2/FAR1/ELOVL1	15	13	GO:0044281	small molecule metabolic process
GO:0072329	GO Biological Processes	monocarboxylic acid catabolic process	0.000864136	ACAT1/HADHB/ACADS/ECI2/ETFA/HADHA/NUDT19/GCDH/ACADM/PCK2/ETFB/MCAT/CPT1A/AKR1A1/SLC16A1/CRAT	16	13	GO:0044281	small molecule metabolic process
GO:0009062	GO Biological Processes	fatty acid catabolic process	0.00110976	ACAT1/HADHB/ACADS/ECI2/ETFA/HADHA/NUDT19/GCDH/ACADM/PCK2/ETFB/MCAT/CPT1A/CRAT	14	13	GO:0044281	small molecule metabolic process
GO:0019395	GO Biological Processes	fatty acid oxidation	0.00118674	ACAT1/HADHB/ACADS/ECI2/ETFA/HADHA/PRKAA1/GCDH/ACADM/ETFB/MCAT/CPT1A/CRAT/MAPK14	14	13	GO:0044281	small molecule metabolic process
GO:0072350	GO Biological Processes	tricarboxylic acid metabolic process	0.00307427	IDH2/IDH3B/IDH3G/GLUD1/IDH3A	5	13	GO:0044281	small molecule metabolic process
GO:0016053	GO Biological Processes	organic acid biosynthetic process	0.00994675	PHGDH/FASN/ALDH18A1/ACACA/CAD/ASNS/MIF/ATP2B4/GLUD1/PTGES2/PRKAA1/ERLIN2/UBR4/SCD/TECR/HACD3/HACD2/AASS/MCAT/ACOT7/QKI/FMO3/HSD17B12/PTGES3/AKR1A1/ELOVL1	26	13	GO:0044281	small molecule metabolic process
GO:0006633	GO Biological Processes	fatty acid biosynthetic process	0.00680278	FASN/ACACA/MIF/PTGES2/PRKAA1/ERLIN2/UBR4/SCD/TECR/HACD3/HACD2/MCAT/ACOT7/QKI/HSD17B12/PTGES3/ELOVL1	17	13	GO:0044281	small molecule metabolic process
GO:0016236	GO Biological Processes	macroautophagy	0.00022895	VPS39/ATP2A2/HUWE1/PHB2/GNAI3/ATP6V1G1/CASP3/RAB1A/ATP6V1A/SNX6/VPS4A/OGT/BAG3/SLC25A5/RNF31/PLAA/SCFD1/GPSM1/PAFAH1B2/RAB3GAP1/RAB5A/MTOR/VMP1/VPS16/RIPK2/GAPDH/SEC22B/VPS4B/AUP1/SQSTM1/EI24	31	14	GO:0006914	autophagy
GO:0010506	GO Biological Processes	regulation of autophagy	0.00888505	HSPB1/CTTN/GSK3B/STAT3/GNAI3/ATP6V1G1/CASP3/EIF4G1/USP10/PRKAA1/ATP6V1A/FKBP8/PLEKHF1/SNX6/BAG3/SLC25A5/RNF31/SCFD1/GPSM1/DNM1L/PAFAH1B2/RAB3GAP1/MTOR/RIPK2/DAP/GAPDH/SEC22B/SQSTM1	28	14	GO:0006914	autophagy
GO:2001234	GO Biological Processes	negative regulation of apoptotic signaling pathway	3.03562e-06	HSPB1/NONO/VDAC2/CTTN/QARS1/CCAR2/GSK3B/OPA1/MIF/YAP1/HSPA1B/SLC25A6/GCLM/TRAP1/DNAJA1/ARHGEF2/HYOU1/PSME3/CTNNB1/ARMC10/KDM1A/SLC25A5/CSNK2A1/GNAI2/SH3RF1/NDUFS3/RELA/PPIF/PTPN1/MAZ	30	15	GO:2001233	regulation of apoptotic signaling pathway
GO:2001233	GO Biological Processes	regulation of apoptotic signaling pathway	4.75539e-06	HSPB1/NONO/VDAC2/CTTN/QARS1/CCAR2/GSK3B/RPS3/PPP2R1A/OPA1/MIF/YAP1/HSPA1B/SLC25A6/GCLM/TRAP1/PAK2/DNAJA1/ARHGEF2/HYOU1/PSME3/CTNNB1/PLEKHF1/PARP1/ARMC10/KDM1A/P4HB/SLC25A5/EIF5A/CSNK2A1/DNM1L/GNAI2/SH3RF1/NDUFS3/RELA/USP15/PPIF/PTPN1/RPL26/MAZ	40	15	GO:2001233	regulation of apoptotic signaling pathway
GO:2001242	GO Biological Processes	regulation of intrinsic apoptotic signaling pathway	1.21806e-05	HSPB1/NONO/VDAC2/CCAR2/RPS3/OPA1/MIF/TRAP1/DNAJA1/ARHGEF2/HYOU1/CTNNB1/PLEKHF1/PARP1/ARMC10/KDM1A/P4HB/EIF5A/DNM1L/NDUFS3/USP15/PPIF/PTPN1/RPL26	24	15	GO:2001233	regulation of apoptotic signaling pathway
GO:0097193	GO Biological Processes	intrinsic apoptotic signaling pathway	0.000207948	HSPB1/NONO/VDAC2/CCAR2/RPS3/OPA1/MIF/CASP3/MSH2/MYBBP1A/TRAP1/DNAJA1/SNW1/ARHGEF2/HYOU1/CTNNB1/PLEKHF1/PARP1/ARMC10/KDM1A/P4HB/EIF5A/DNM1L/NDUFS3/USP15/CUL5/MLH1/PPIF/PTPN1/RPL26/NBN	31	15	GO:2001233	regulation of apoptotic signaling pathway
GO:2001243	GO Biological Processes	negative regulation of intrinsic apoptotic signaling pathway	0.000316914	HSPB1/NONO/VDAC2/CCAR2/OPA1/MIF/TRAP1/DNAJA1/ARHGEF2/HYOU1/CTNNB1/ARMC10/KDM1A/NDUFS3/PPIF/PTPN1	16	15	GO:2001233	regulation of apoptotic signaling pathway
GO:0001732	GO Biological Processes	formation of cytoplasmic translation initiation complex	2.472e-06	EIF3C/EIF3A/EIF3G/EIF3B/EIF3H/EIF3E/EIF3F/EIF3D	8	16	GO:0006412	translation
GO:0006450	GO Biological Processes	regulation of translational fidelity	2.50693e-06	LARS1/AARS1/RPS5/VARS1/IARS1/TARS2/IARS2/AARS2/DNAJC2/AARSD1	10	16	GO:0006412	translation
GO:0006446	GO Biological Processes	regulation of translational initiation	0.000789885	HSPB1/CSDE1/EIF4G1/FECH/EIF4EBP1/EIF3B/DDX1/EIF5B/EIF3H/EIF3E/MTOR/EIF2B5/NCBP2	13	16	GO:0006412	translation
GO:0045727	GO Biological Processes	positive regulation of translation	0.000858204	EIF3C/CSDE1/DHX9/ITGA2/EIF4G1/IGF2BP1/EIF4A3/OGT/EIF3E/EIF5A/FXR2/MTOR/PABPC1/EIF3D/RPL26/EIF2B5/MRPS27	17	16	GO:0006412	translation
GO:0019081	GO Biological Processes	viral translation	1.55176e-05	PTBP1/EIF3A/CSDE1/DHX9/EIF3G/EIF3B/EIF3F/EIF3D	8	17	GO:0016032	viral process
GO:0075522	GO Biological Processes	IRES-dependent viral translational initiation	3.68241e-05	PTBP1/EIF3A/CSDE1/EIF3B/EIF3F/EIF3D	6	17	GO:0016032	viral process
GO:1902850	GO Biological Processes	microtubule cytoskeleton organization involved in mitosis	0.000207948	CLTC/KPNB1/SMC3/NUMA1/DYNC1H1/SMC1A/DCTN1/CDK1/HSPA1B/RCC1/CKAP5/ZW10/DCTN2/GPSM1/KIF2A/NUDC/TUBG1/DLGAP5/VPS4B/DRG1	20	18	GO:1903047	mitotic cell cycle process
GO:0007052	GO Biological Processes	mitotic spindle organization	0.000515791	CLTC/KPNB1/SMC3/NUMA1/DYNC1H1/SMC1A/DCTN1/HSPA1B/RCC1/CKAP5/DCTN2/KIF2A/NUDC/TUBG1/DLGAP5/VPS4B/DRG1	17	18	GO:1903047	mitotic cell cycle process
GO:0042176	GO Biological Processes	regulation of protein catabolic process	0.00113971	HSP90AB1/PSMC2/PSMC5/PSMC3/PSMC6/CCAR2/GSK3B/PSMD3/PSMC1/PHB1/HSPA1B/PSMC4/USP9X/PSME3/XPO1/PSMD1/EIF3H/OGT/LRP2/MAP1A/CSNK2A1/DDB1/VPS11/BAG2/SH3RF1/NSF/UBXN1/RELA/SEC22B/IDE/LPCAT1/EGFR	32	19	GO:0009056	catabolic process
GO:0009895	GO Biological Processes	negative regulation of catabolic process	0.00143173	HSP90AB1/CCAR2/STAT3/PPP2CA/PHB1/CSDE1/USP9X/DHX9/ATP2B4/LRPPRC/NSUN2/EIF4G1/PRKAA1/RBM47/IGF2BP1/EIF3H/OGT/SCFD1/IGF2BP2/MAP1A/CSNK2A1/MAPKAPK2/HNRNPC/MTOR/PABPC1/UBXN1/RELA/DAP/SEC22B/EGFR/MAPK14	31	19	GO:0009056	catabolic process
GO:0033869	GO Biological Processes	nucleoside bisphosphate catabolic process	0.00104709	ACAT1/SUCLG1/NUDT19/SUCLG2/ACOT7	5	19	GO:0009056	catabolic process
GO:0034031	GO Biological Processes	ribonucleoside bisphosphate catabolic process	0.00104709	ACAT1/SUCLG1/NUDT19/SUCLG2/ACOT7	5	19	GO:0009056	catabolic process
GO:0034250	GO Biological Processes	positive regulation of amide metabolic process	2.36309e-05	EIF3C/CSDE1/SP1/CASP3/DHX9/ITGA2/EIF4G1/PICALM/IGF2BP1/EIF4A3/OGT/EIF3E/EIF5A/FXR2/MTOR/PABPC1/EIF3D/RELA/RPL26/SIRT3/EIF2B5/MRPS27	22	20	GO:0008152	metabolic process
GO:0006006	GO Biological Processes	glucose metabolic process	0.000207948	PC/PFKP/PFKL/SLC25A13/HK1/PDHB/DLAT/PRKAA1/SLC25A11/HK2/OGT/PDK3/DDB1/HKDC1/SLC25A1/SLC25A12/ACADM/PCK2/PGAM1/CPT1A/GAPDH/MAPK14	22	20	GO:0008152	metabolic process
GO:0034440	GO Biological Processes	lipid oxidation	0.00248365	ACAT1/HADHB/ACADS/ECI2/ETFA/HADHA/PRKAA1/GCDH/ACADM/ETFB/MCAT/CPT1A/CRAT/MAPK14	14	20	GO:0008152	metabolic process
GO:0000070	GO Biological Processes	mitotic sister chromatid segregation	0.00226522	KPNB1/SMC3/NUMA1/SMC4/SMC1A/PPP2R1A/SMC2/CDK1/HSPA1B/ZW10/VPS4A/DCTN2/KIF2A/NUDC/TUBG1/DLGAP5/NCAPH/VPS4B/DRG1	19	21	GO:1903047	mitotic cell cycle process
GO:1990542	GO Biological Processes	mitochondrial transmembrane transport	0.000597938	SLC25A13/TIMM50/SFXN3/SLC25A22/MCU/SFXN2/SFXN1/TOMM40/SLC25A12/CPT1A/MICU1	11	22	GO:0006839	mitochondrial transport
GO:0070585	GO Biological Processes	protein localization to mitochondrion	0.000607897	HUWE1/TOMM22/HK1/TIMM50/DNAJA1/PRKAA1/LMAN1/FKBP8/HK2/AP3B1/RNF31/TOMM34/DNM1L/NPEPPS/TOMM40/VPS11/MTCH2	17	22	GO:0006839	mitochondrial transport
GO:0006839	GO Biological Processes	mitochondrial transport	0.00304679	VDAC2/GSK3B/HUWE1/TOMM22/SLC25A13/SLC25A24/SLC25A6/TIMM50/PRKAA1/LMAN1/HK2/SLC25A5/RNF31/TOMM34/NPEPPS/TOMM40/VPS11/MTCH2/CPT1A/PPIF	20	22	GO:0006839	mitochondrial transport
GO:0072655	GO Biological Processes	establishment of protein localization to mitochondrion	0.00324508	HUWE1/TOMM22/HK1/TIMM50/DNAJA1/PRKAA1/LMAN1/HK2/AP3B1/RNF31/TOMM34/NPEPPS/TOMM40/VPS11/MTCH2	15	22	GO:0006839	mitochondrial transport
GO:0030010	GO Biological Processes	establishment of cell polarity	0.00464829	HSP90AB1/MYH9/NUMA1/GSK3B/DCTN1/LLGL2/SNX27/ZW10/SCRIB/PTK2/GPSM1/CYRIB/DOCK7/SHTN1/ARFGEF1/LLGL1	16	23	GO:0007163	establishment or maintenance of cell polarity
GO:0032386	GO Biological Processes	regulation of intracellular transport	0.000184338	CRYAB/EHD1/NUMA1/DYNC1H1/GSK3B/HUWE1/CDK1/EHD2/DHX9/NSUN2/MAP2K2/PRKAA1/NUP153/RANGAP1/LMAN1/JUP/CHP1/XPO1/BAG3/RNF31/SCFD1/NPEPPS/STOM/VPS11/YWHAE/SEC24B/RBM22/PTPN23/PTPN1/NCBP2/MAPK14	31	24	GO:0046907	intracellular transport
GO:0032388	GO Biological Processes	positive regulation of intracellular transport	0.000637174	EHD1/NUMA1/DYNC1H1/GSK3B/HUWE1/CDK1/EHD2/DHX9/PRKAA1/JUP/CHP1/BAG3/RNF31/NPEPPS/STOM/VPS11/YWHAE/RBM22/PTPN23/NCBP2/MAPK14	21	24	GO:0046907	intracellular transport
GO:0016482	GO Biological Processes	cytosolic transport	0.00718342	CLTC/DCTN1/KIF5B/MYO1D/SNX2/MAP2K2/EHD3/SNX6/WASHC2A/GAK/ANKFY1/VPS11/RAB5A/AP2A1/SGSM2/UBE2O/SNX1/PTPN23	18	24	GO:0046907	intracellular transport
GO:0010970	GO Biological Processes	transport along microtubule	0.00446377	HSPB1/DYNC1H1/COPG1/OPA1/KIF5B/LRPPRC/RAB1A/DYNC1I2/BAG3/CDR2L/AP3B1/MAP1A/SYNE2/SUN1/COPG2/DYNLL1/AP3S1	17	24	GO:0046907	intracellular transport
GO:0030705	GO Biological Processes	cytoskeleton-dependent intracellular transport	0.00391351	HSPB1/DYNC1H1/COPG1/OPA1/KIF5B/LRPPRC/RAB1A/MYO1D/DYNC1I2/BAG3/CDR2L/AP3B1/KIF13B/MAP1A/SYNE2/SUN1/COPG2/DYNLL1/AP3S1/MYO5A	20	24	GO:0046907	intracellular transport
GO:0072384	GO Biological Processes	organelle transport along microtubule	0.00797362	COPG1/OPA1/KIF5B/LRPPRC/RAB1A/CDR2L/AP3B1/SYNE2/SUN1/COPG2/AP3S1	11	24	GO:0046907	intracellular transport
GO:0071364	GO Biological Processes	cellular response to epidermal growth factor stimulus	0.000436372	CAD/IQGAP1/BAIAP2/SNX6/ZFP36L2/DUSP3/NCL/EGFR/PDPK1	9	25	GO:0050896	response to stimulus
GO:0009408	GO Biological Processes	response to heat	0.000138191	HSPB1/CRYAB/HSP90AB1/GSK3B/HSPA1B/DNAJA1/EIF2B1/BAG3/DNAJC2/EIF2B3/DNAJA2/MAPKAPK2/YWHAE/MTOR/EIF2B5/DNAJA3/LYN	17	25	GO:0050896	response to stimulus
GO:0071375	GO Biological Processes	cellular response to peptide hormone stimulus	0.000723526	NONO/EPRS1/STAT1/GSK3B/STAT3/SP1/USO1/BAIAP2/AHCYL1/PRKAA1/RANGAP1/TBC1D4/PARP1/OGT/PXN/PTK2/GNAI2/MTOR/PCK2/RAB13/RELA/NCL/PTPN1/IDE/AP3S1/PDPK1/MYO5A/LYN	28	25	GO:0050896	response to stimulus
GO:0070849	GO Biological Processes	response to epidermal growth factor	0.000854761	CAD/IQGAP1/BAIAP2/SNX6/ZFP36L2/DUSP3/NCL/EGFR/PDPK1	9	25	GO:0050896	response to stimulus
GO:0009266	GO Biological Processes	response to temperature stimulus	0.000325509	HSPB1/CRYAB/HSP90AB1/ALDH18A1/GSK3B/GLRX2/HSPA1B/DNAJA1/PRKAA1/EIF2B1/BAG3/DNAJC2/EIF2B3/DNAJA2/MAPKAPK2/YWHAE/MTOR/ACADM/EIF2B5/DNAJA3/LYN	21	25	GO:0050896	response to stimulus
GO:1901653	GO Biological Processes	cellular response to peptide	0.00175125	NONO/EPRS1/STAT1/GSK3B/STAT3/SP1/USO1/BAIAP2/AHCYL1/PRKAA1/RANGAP1/ARHGEF2/TBC1D4/PARP1/SNX6/OGT/PXN/PTK2/GNAI2/MTOR/PCK2/RAB13/RIPK2/RELA/NCL/PTPN1/IDE/AP3S1/PDPK1/MYO5A/LYN	31	25	GO:0050896	response to stimulus
GO:0007006	GO Biological Processes	mitochondrial membrane organization	0.000436195	VDAC2/IMMT/GSK3B/TOMM22/OPA1/SLC25A6/TIMM50/APOOL/CHCHD3/LETM1/HK2/SLC25A5/AP3B1/TOMM40/MICOS13/MTCH2/PPIF	17	26	GO:0007005	mitochondrion organization
GO:0042407	GO Biological Processes	cristae formation	0.0086609	IMMT/APOOL/CHCHD3/LETM1/MICOS13	5	26	GO:0007005	mitochondrion organization
GO:0051656	GO Biological Processes	establishment of organelle localization	0.000207948	KPNB1/MYH9/NUMA1/DYNC1H1/DCTN1/COPG1/OPA1/KIF5B/LRPPRC/RAB1A/MYO1D/PICALM/DNM2/LLGL2/ZW10/SCRIB/XPO1/CTNNB1/VPS4A/DCTN2/CDR2L/AP3B1/PREB/SYNE2/GPSM1/SUN1/NUDC/DNM1L/DOCK7/SEPTIN5/LLGL1/COPG2/MLH1/VPS4B/AP3S1/PDPK1/MYO5A/LYN	38	27	GO:0051640	organelle localization
GO:1990778	GO Biological Processes	protein localization to cell periphery	0.00191772	CLTC/EHD1/NUMA1/EHD2/ATP2B4/KIF5B/EHD4/EIF4G1/PICALM/EHD3/EPB41L2/JUP/SCRIB/PLEKHF1/VPS4A/OGT/SEC23A/GAK/FLOT1/ITGA3/NSF/RAB13/BSG/RHOG/RAB34/EGFR/SQSTM1/PDPK1/MYO5A	29	28	GO:0008104	protein localization
GO:0072659	GO Biological Processes	protein localization to plasma membrane	0.00322113	CLTC/EHD1/EHD2/ATP2B4/KIF5B/EHD4/PICALM/EHD3/JUP/SCRIB/PLEKHF1/VPS4A/SEC23A/GAK/FLOT1/ITGA3/NSF/RAB13/BSG/RHOG/RAB34/EGFR/SQSTM1/PDPK1/MYO5A	25	28	GO:0008104	protein localization
GO:0042254	GO Biological Processes	ribosome biogenesis	8.56369e-05	RPS3A/RPS17/RPS5/MYBBP1A/RPS19/RPS11/XPO1/RPS15A/EIF5B/PELP1/MRPS7/EIF4A3/EXOSC3/TMA16/RPS8/RPS27/EFL1/DDX21/EXOSC4/RPL24/RPL35A/RPL35/BYSL/MTREX/XRN2/NLE1/GTPBP10/WDR18/RPL26/RPL10A/TRMT112/EXOSC9	32	29	GO:0022613	ribonucleoprotein complex biogenesis
GO:0031400	GO Biological Processes	negative regulation of protein modification process	0.00157374	HSPB1/NNT/QARS1/MVP/GSK3B/RPS3/PPP2R1A/PPP2CA/HSPA1B/ATP2B4/EIF4G1/PAK2/DNAJA1/PRKAA1/FKBP8/CHP1/CTNNB1/SNX6/OGT/TIPRL/CALM3/PLAA/DUSP3/IPO7/BAG2/YWHAE/UBXN1/RELA/YWHAB/PTPN1/PKN1/P3H1/SQSTM1/PDPK1/LYN	35	31	GO:0036211	protein modification process
GO:0061136	GO Biological Processes	regulation of proteasomal protein catabolic process	0.0083012	HSP90AB1/PSMC2/PSMC5/PSMC3/PSMC6/CCAR2/GSK3B/PSMC1/HSPA1B/PSMC4/USP9X/PSME3/XPO1/EIF3H/OGT/MAP1A/BAG2/SH3RF1/UBXN1	19	32	GO:0030162	regulation of proteolysis
GO:0098798	GO Cellular Component	mitochondrial protein-containing complex	9.09743e-34	ATP5F1A/ATP5F1B/UQCRC1/UQCRC2/IMMT/TOMM22/PHB2/NDUFA10/PHB1/SLC25A6/HADHB/TIMM50/IDH3B/NDUFS1/IDH3G/APOOL/CHCHD3/UQCRH/SUCLG1/ATP5PO/NDUFC2/CLPX/NDUFB4/HADHA/PDHB/MCCC2/DLAT/IDH3A/ATP5PB/ATP5F1C/MCU/ATP5PD/NFS1/NDUFB7/MRPL37/SUCLG2/MRPS7/NDUFA5/NDUFA9/SLC25A5/COX7A2/NDUFS2/MRPL14/NDUFS8/UQCRQ/TOMM40/NDUFB10/NDUFV1/MRPS30/MRPL3/MICOS13/ATP5MF/COX6A1/PDHX/NDUFS3/CYC1/NDUFB5/MRPS23/NDUFA6/NDUFA12/ND…	71	33	GO:0005739	mitochondrion
GO:0098800	GO Cellular Component	inner mitochondrial membrane protein complex	3.74343e-24	ATP5F1A/ATP5F1B/UQCRC1/UQCRC2/IMMT/PHB2/NDUFA10/PHB1/SLC25A6/TIMM50/NDUFS1/APOOL/CHCHD3/UQCRH/ATP5PO/NDUFC2/NDUFB4/ATP5PB/ATP5F1C/MCU/ATP5PD/NDUFB7/NDUFA5/NDUFA9/COX7A2/NDUFS2/DNAJC19/NDUFS8/UQCRQ/NDUFB10/NDUFV1/UQCRFS1/MICOS13/ATP5MF/COX6A1/NDUFS3/CYC1/NDUFB5/DNAJC11/NDUFA6/NDUFA12/NDUFB9/NDUFS7/NDUFB6/MICU1/TIMM44/NDUFB3/ATP5ME/COX5B	45	33	GO:0005739	mitochondrion
GO:1990204	GO Cellular Component	oxidoreductase complex	1.64045e-17	UQCRC1/UQCRC2/NDUFA10/RRM1/IDH3B/NDUFS1/IDH3G/UQCRH/ETFA/NDUFC2/NDUFB4/PDHB/DLAT/IDH3A/NDUFB7/P4HB/NDUFA5/NDUFA9/NDUFS2/NDUFS8/UQCRQ/NDUFB10/NDUFV1/UQCRFS1/ETFB/PDHX/NDUFS3/LDHA/CYC1/NDUFB5/DBT/NDUFA6/NDUFA12/NDUFB9/NDUFS7/NDUFB6/P4HA1/NDUFB3	35	34	GO:1902494	catalytic complex
GO:0022624	GO Cellular Component	proteasome accessory complex	2.1644e-14	PSMC2/PSMC5/PSMC3/PSMC6/PSMD11/PSMD3/PSMC1/PSMC4/PSMD5/PSMD14/PSME3/PSMD1/PSMD9/PSMD12/ADRM1/PSMD13/PSMD7/PSMD6	15	34	GO:1902494	catalytic complex
GO:0070469	GO Cellular Component	respirasome	2.00819e-15	UQCRC1/UQCRC2/NNT/NDUFA10/HIGD1A/NDUFS1/UQCRH/NDUFC2/NDUFB4/NDUFB7/NDUFA5/NDUFA9/COX7A2/NDUFS2/NDUFS8/UQCRQ/NDUFB10/NDUFV1/UQCRFS1/COX6A1/NDUFS3/CYC1/NDUFB5/NDUFA6/NDUFA12/NDUFB9/NDUFS7/NDUFB6/NDUFB3/COX5B	29	35	GO:0070469	respirasome
GO:0005746	GO Cellular Component	mitochondrial respirasome	2.25759e-15	UQCRC1/UQCRC2/NNT/NDUFA10/NDUFS1/UQCRH/NDUFC2/NDUFB4/NDUFB7/NDUFA5/NDUFA9/COX7A2/NDUFS2/NDUFS8/UQCRQ/NDUFB10/NDUFV1/UQCRFS1/COX6A1/NDUFS3/CYC1/NDUFB5/NDUFA6/NDUFA12/NDUFB9/NDUFS7/NDUFB6/NDUFB3/COX5B	28	33	GO:0005739	mitochondrion
GO:0098803	GO Cellular Component	respiratory chain complex	7.15603e-15	UQCRC1/UQCRC2/NDUFA10/NDUFS1/UQCRH/NDUFC2/NDUFB4/NDUFB7/NDUFA5/NDUFA9/COX7A2/NDUFS2/NDUFS8/UQCRQ/NDUFB10/NDUFV1/UQCRFS1/COX6A1/NDUFS3/CYC1/NDUFB5/NDUFA6/NDUFA12/NDUFB9/NDUFS7/NDUFB6/NDUFB3/COX5B	27	35	GO:0016020	membrane
GO:0000502	GO Cellular Component	proteasome complex	3.61349e-11	HSPB1/PSMC2/PSMC5/PSMC3/PSMC6/PSMA5/PSMD11/PSMD3/ECPAS/PSMC1/PSMC4/PSMD5/PSMD14/PSME3/PSMD1/PSMD9/PSMA3/PSMD12/ADRM1/PSMD13/PSMD7/PSMD6/TXNL1	20	34	GO:1902494	catalytic complex
GO:1905368	GO Cellular Component	peptidase complex	1.35272e-09	HSPB1/PSMC2/PSMC5/PSMC3/PSMC6/PSMA5/PSMD11/PSMD3/ECPAS/PSMC1/PSMC4/PSMD5/PSMD14/PSME3/PSMD1/PSMD9/PSMA3/SPCS2/PSMD12/ADRM1/CAPN2/SEC11A/PSMD13/PSMD7/PSMD6/SF3B3/TXNL1/ENY2	24	34	GO:1902494	catalytic complex
GO:1905369	GO Cellular Component	endopeptidase complex	8.10627e-10	HSPB1/PSMC2/PSMC5/PSMC3/PSMC6/PSMA5/PSMD11/PSMD3/ECPAS/PSMC1/PSMC4/PSMD5/PSMD14/PSME3/PSMD1/PSMD9/PSMA3/PSMD12/ADRM1/CAPN2/PSMD13/PSMD7/PSMD6/TXNL1	21	34	GO:1902494	catalytic complex
GO:0005747	GO Cellular Component	mitochondrial respiratory chain complex I	8.46877e-12	NDUFA10/NDUFS1/NDUFC2/NDUFB4/NDUFB7/NDUFA5/NDUFA9/NDUFS2/NDUFS8/NDUFB10/NDUFV1/NDUFS3/NDUFB5/NDUFA6/NDUFA12/NDUFB9/NDUFS7/NDUFB6/NDUFB3	19	33	GO:0005739	mitochondrion
GO:0030964	GO Cellular Component	NADH dehydrogenase complex	8.46877e-12	NDUFA10/NDUFS1/NDUFC2/NDUFB4/NDUFB7/NDUFA5/NDUFA9/NDUFS2/NDUFS8/NDUFB10/NDUFV1/NDUFS3/NDUFB5/NDUFA6/NDUFA12/NDUFB9/NDUFS7/NDUFB6/NDUFB3	19	34	GO:1902494	catalytic complex
GO:0045271	GO Cellular Component	respiratory chain complex I	8.46877e-12	NDUFA10/NDUFS1/NDUFC2/NDUFB4/NDUFB7/NDUFA5/NDUFA9/NDUFS2/NDUFS8/NDUFB10/NDUFV1/NDUFS3/NDUFB5/NDUFA6/NDUFA12/NDUFB9/NDUFS7/NDUFB6/NDUFB3	19	33	GO:0005739	mitochondrion
GO:0071013	GO Cellular Component	catalytic step 2 spliceosome	3.08471e-08	SNRPA1/PRPF6/SF3A3/SF3A1/SRRM2/SF3B1/SNW1/SNRPD2/EIF4A3/SNRPF/PRPF19/HNRNPC/SNRNP200/RBM22/PABPC1/SNRPE/HNRNPA1/SNRPB/MTREX/SNRPD3/ZCCHC8/SF3B3/PPIL1	19	36	GO:1990904	ribonucleoprotein complex
GO:0005686	GO Cellular Component	U2 snRNP	1.67852e-07	SNRPA1/SF3A3/SF3A1/SF3B1/SNRPD2/DDX46/SNRPF/SNRPE/SNRPB/HTATSF1/SNRPD3/SF3B3	10	36	GO:1990904	ribonucleoprotein complex
GO:1904813	GO Cellular Component	ficolin-1-rich granule lumen	4.68782e-07	HSP90AB1/PSMC2/PSMC3/KPNB1/PSMA5/MVP/HUWE1/PFKL/PSMD11/PSMD3/MIF/HSPA1B/ACTR1B/PSMD14/JUP/PSMD12/CSTB/ILF2/PAFAH1B2/GSDMD/PSMD13/PSMD7/PSMD6/PGAM1/MAPK14	21	37	GO:0097708	intracellular vesicle
GO:0098687	GO Cellular Component	chromosomal region	2.4369e-07	SMC3/RAD50/SEPTIN7/SMC4/SMC1A/DCTN1/PPP2R1A/PPP2CA/CDK1/MCM5/MCM7/SEPTIN2/MSH2/MTA2/MCM4/POLR2B/GATAD2B/MCM6/RANGAP1/CKAP5/ZW10/UPF1/XPO1/RPA1/PARP1/KDM1A/DCTN2/DCTN5/MCM2/SUN1/DDB1/NUP98/CHMP1A/CHD4/SMCHD1/HAT1/DCTN4/MRE11/PTGES3/DYNLL1/WAPL/NBN/THOC2/NCAPD2/WRNIP1/CBX5	40	38	GO:0005694	chromosome
GO:0042470	GO Cellular Component	melanosome	6.08618e-08	HSP90AB1/RPN1/FASN/CLTC/ATP1A1/RAB1A/CANX/TPP1/P4HB/NAP1L1/CNP/ANXA6/FLOT1/STOM/YWHAE/RAB5A/AHCY/GNA13/BSG/SGSM2/YWHAB/SEC22B/MYO5A	21	37	GO:0097708	intracellular vesicle
GO:0048770	GO Cellular Component	pigment granule	6.08618e-08	HSP90AB1/RPN1/FASN/CLTC/ATP1A1/RAB1A/CANX/TPP1/P4HB/NAP1L1/CNP/ANXA6/FLOT1/STOM/YWHAE/RAB5A/AHCY/GNA13/BSG/SGSM2/YWHAB/SEC22B/MYO5A	21	37	GO:0097708	intracellular vesicle
GO:0005840	GO Cellular Component	ribosome	3.55595e-09	GCN1/RPS3A/RPS17/RPS3/RPS5/DHX9/USP10/RPS19/RPS18/RPS11/MRPL37/RPL8/RPS15A/MRPS7/EIF3H/RPL4/RPS8/RPS27/MRPL14/RPL37A/RPL3/MRPS30/PELO/MRPL3/RPL24/RPL35A/RPL35/MRPS23/MRPL17/RPL26/HSPA14/RPL27/RPL10A/MRPS27	33	39	GO:0005840	ribosome
GO:0048475	GO Cellular Component	coated membrane	1.07372e-07	VPS39/CLTC/COPA/COPB1/COPG1/PICALM/ARCN1/COPE/COPB2/SEC23A/AP3B1/AP3D1/SEC31A/AP1S1/SEC24B/AP2A1/COPG2/AP1M1/AP3S1/COPZ1	18	35	GO:0016020	membrane
GO:0030117	GO Cellular Component	membrane coat	1.07372e-07	VPS39/CLTC/COPA/COPB1/COPG1/PICALM/ARCN1/COPE/COPB2/SEC23A/AP3B1/AP3D1/SEC31A/AP1S1/SEC24B/AP2A1/COPG2/AP1M1/AP3S1/COPZ1	18	35	GO:0016020	membrane
GO:0031968	GO Cellular Component	organelle outer membrane	2.49745e-07	VDAC2/IMMT/TOMM22/PHB2/OPA1/HADHB/HK1/APOOL/CHCHD3/LRPPRC/SFXN2/ACSL4/MAOA/ARMC1/ARMC10/HK2/COASY/CNP/ITPR3/QTRT2/TOMM34/SYNE2/ACSL1/DNM1L/TOMM40/RAB11FIP5/MTOR/MICOS13/MTCH2/DNAJC11/CPT1A/STARD7/UFL1	29	35	GO:0016020	membrane
GO:0019867	GO Cellular Component	outer membrane	2.77027e-07	VDAC2/IMMT/TOMM22/PHB2/OPA1/HADHB/HK1/APOOL/CHCHD3/LRPPRC/SFXN2/ACSL4/MAOA/ARMC1/ARMC10/HK2/COASY/CNP/ITPR3/QTRT2/TOMM34/SYNE2/ACSL1/DNM1L/TOMM40/RAB11FIP5/MTOR/MICOS13/MTCH2/DNAJC11/CPT1A/STARD7/UFL1	29	35	GO:0016020	membrane
GO:0005684	GO Cellular Component	U2-type spliceosomal complex	7.22398e-07	SNRPA1/LUC7L3/PRPF6/SF3A3/SF3A1/SRRM2/SF3B1/SNW1/SNRPD2/EIF4A3/SNRPF/LUC7L2/PRPF19/SNRNP200/RBM22/SNRPE/SNRPB/HTATSF1/SNRPD3/SF3B3/PPIL1	18	36	GO:1990904	ribonucleoprotein complex
GO:0022626	GO Cellular Component	cytosolic ribosome	3.12301e-08	GCN1/RPS3A/RPS17/RPS3/RPS5/USP10/RPS19/RPS18/RPS11/RPL8/RPS15A/RPL4/RPS8/RPS27/RPL37A/RPL3/PELO/RPL24/RPL35A/RPL35/RPL26/RPL27/RPL10A	22	39	GO:0005840	ribosome
GO:0005741	GO Cellular Component	mitochondrial outer membrane	7.22398e-07	VDAC2/IMMT/TOMM22/PHB2/OPA1/HADHB/HK1/APOOL/CHCHD3/SFXN2/ACSL4/MAOA/ARMC1/ARMC10/HK2/COASY/CNP/QTRT2/TOMM34/ACSL1/DNM1L/TOMM40/RAB11FIP5/MTOR/MICOS13/MTCH2/DNAJC11/CPT1A/STARD7/UFL1	26	33	GO:0005739	mitochondrion
GO:0030126	GO Cellular Component	COPI vesicle coat	9.59676e-07	COPA/COPB1/COPG1/ARCN1/COPE/COPB2/COPG2/COPZ1	7	40	GO:0005798	Golgi-associated vesicle
GO:0071007	GO Cellular Component	U2-type catalytic step 2 spliceosome	6.19183e-08	SNRPA1/SRRM2/SNW1/SNRPD2/SNRPF/PRPF19/RBM22/SNRPE/SNRPB/SNRPD3/PPIL1	11	36	GO:1990904	ribonucleoprotein complex
GO:0005681	GO Cellular Component	spliceosomal complex	1.9906e-05	SNRPA1/LUC7L3/PRPF6/SF3A3/SF3A1/SRRM2/SF3B1/SNW1/SNRPD2/UPF1/EIF4A3/DDX46/SNRPF/LUC7L2/PRPF19/HNRNPC/SNRNP200/RBM22/PABPC1/SNRPE/HNRNPA1/SNRPB/HTATSF1/MTREX/SNRPD3/IVNS1ABP/ZCCHC8/NCL/SF3B3/PPIL1	24	36	GO:1990904	ribonucleoprotein complex
GO:0044391	GO Cellular Component	ribosomal subunit	8.69513e-08	RPS3A/RPS17/RPS3/RPS5/RPS19/RPS18/RPS11/MRPL37/RPL8/RPS15A/MRPS7/RPL4/RPS8/RPS27/MRPL14/RPL37A/RPL3/MRPS30/MRPL3/RPL24/RPL35A/RPL35/MRPS23/MRPL17/RPL26/RPL27/RPL10A/MRPS27	27	39	GO:0005840	ribosome
GO:0030120	GO Cellular Component	vesicle coat	5.65735e-07	CLTC/COPA/COPB1/COPG1/ARCN1/COPE/COPB2/SEC23A/SEC31A/AP1S1/SEC24B/AP2A1/COPG2/AP1M1/COPZ1	14	37	GO:0097708	intracellular vesicle
GO:0101002	GO Cellular Component	ficolin-1-rich granule	4.09352e-06	HSP90AB1/PSMC2/PSMC3/KPNB1/PSMA5/COPB1/MVP/HUWE1/PFKL/PSMD11/PSMD3/MIF/HSPA1B/ACTR1B/PSMD14/JUP/UBR4/PSMD12/CSTB/ILF2/PAFAH1B2/GSDMD/PSMD13/PSMD7/PSMD6/PGAM1/VPS35L/DYNLL1/MAPK14	25	37	GO:0097708	intracellular vesicle
GO:0000781	GO Cellular Component	chromosome, telomeric region	2.81677e-06	RAD50/CDK1/MCM5/MCM7/MSH2/MTA2/MCM4/POLR2B/GATAD2B/MCM6/UPF1/RPA1/PARP1/KDM1A/MCM2/SUN1/DDB1/CHD4/SMCHD1/HAT1/MRE11/PTGES3/NBN/THOC2/WRNIP1/CBX5	23	38	GO:0005694	chromosome
GO:0005852	GO Cellular Component	eukaryotic translation initiation factor 3 complex	2.77027e-07	EIF3C/EIF3A/EIF3G/EIF3B/EIF3H/EIF3E/EIF3F/EIF3D	8	36	GO:1990904	ribonucleoprotein complex
GO:0017101	GO Cellular Component	aminoacyl-tRNA synthetase multienzyme complex	5.27212e-07	EPRS1/QARS1/LARS1/RARS1/AIMP1/IARS1/AIMP2	7	34	GO:1902494	catalytic complex
GO:0030663	GO Cellular Component	COPI-coated vesicle membrane	1.18686e-05	COPA/COPB1/COPG1/ARCN1/COPE/COPB2/COPG2/COPZ1	7	40	GO:0005798	Golgi-associated vesicle
GO:0033290	GO Cellular Component	eukaryotic 48S preinitiation complex	7.3044e-07	EIF3C/EIF3A/EIF3G/EIF3B/EIF3H/EIF3E/EIF3F/EIF3D	8	36	GO:1990904	ribonucleoprotein complex
GO:0000228	GO Cellular Component	nuclear chromosome	2.6104e-05	SMC3/RAD50/SMC4/SMC1A/SMC2/MCM5/MCM7/DHX9/LRPPRC/MCM4/RUVBL2/MCM6/RCC1/POLD2/RPA1/PARP1/OGT/MCM2/CSNK2A1/TUBG1/CHMP1A/SMCHD1/CARM1/NCAPH/MLH1/NCAPD2/PRIM2/EXOSC9	24	38	GO:0005694	chromosome
GO:0016282	GO Cellular Component	eukaryotic 43S preinitiation complex	1.16063e-06	EIF3C/EIF3A/EIF3G/EIF3B/EIF3H/EIF3E/EIF3F/EIF3D	8	36	GO:1990904	ribonucleoprotein complex
GO:0005643	GO Cellular Component	nuclear pore	1.35929e-05	KPNB1/MVP/NUP155/NUP93/NUP153/RANGAP1/AAAS/VPS4A/EIF5A/NUP98/IPO7/CHMP1A/NUP35/NUP210/VPS4B/RANBP3/ENY2	15	41	GO:0005634	nucleus
GO:0030660	GO Cellular Component	Golgi-associated vesicle membrane	6.63028e-06	CLTC/COPA/COPB1/COPG1/ARCN1/COPE/COPB2/PI4KA/AP1S1/AP2A1/COPG2/AP1M1/COPZ1	12	40	GO:0005798	Golgi-associated vesicle
GO:0005753	GO Cellular Component	mitochondrial proton-transporting ATP synthase complex	1.78443e-06	ATP5F1A/ATP5F1B/ATP5PO/ATP5PB/ATP5F1C/ATP5PD/ATP5MF/ATP5ME	8	33	GO:0005739	mitochondrion
GO:0070993	GO Cellular Component	translation preinitiation complex	1.78443e-06	EIF3C/EIF3A/EIF3G/EIF3B/EIF3H/EIF3E/EIF3F/EIF3D	8	36	GO:1990904	ribonucleoprotein complex
GO:0010494	GO Cellular Component	cytoplasmic stress granule	6.63028e-06	KPNB1/G3BP1/CSDE1/ATXN2/EIF4G1/RBPMS/IGF2BP1/EIF3B/DDX1/IGF2BP2/G3BP2/MOV10/FXR2/EIF4E/PABPC1/PUM1	15	36	GO:1990904	ribonucleoprotein complex
GO:0045259	GO Cellular Component	proton-transporting ATP synthase complex	2.7308e-06	ATP5F1A/ATP5F1B/ATP5PO/ATP5PB/ATP5F1C/ATP5PD/ATP5MF/ATP5ME	8	42	GO:1904949	ATPase complex
GO:0098562	GO Cellular Component	cytoplasmic side of membrane	3.02725e-05	MYH9/IQGAP1/ESYT1/GNAI3/GNB1/MAP2K2/DNAJA1/JUP/ITPR3/FERMT2/RNF31/YES1/GNAS/GNAI2/RAB5A/AP2A1/GNA13/FARP1/MICALL1/ASPSCR1/S100A6/PTPN1/RPL27/DNAJA3/HID1/LYN	23	35	GO:0016020	membrane
GO:0005819	GO Cellular Component	spindle	0.000186429	HSPB1/CLTC/MYH9/CTTN/SMC3/NUMA1/CCAR2/SEPTIN7/SMC1A/DCTN1/RPS3/PPP2CA/CDK1/TUBB4A/SEPTIN2/NSUN2/RANGAP1/ARHGEF2/CKAP5/AAAS/ACOT13/ZW10/CTNNB1/INPPL1/VPS4A/TUBGCP2/CALM3/SLC25A5/KIF2A/NUDC/TUBG1/PRPF19/CHMP1A/DCTN4/DLGAP5/VPS4B/DYNLL1/WAPL/MAPK14/KIF11	34	43	GO:0005856	cytoskeleton
GO:0140534	GO Cellular Component	endoplasmic reticulum protein-containing complex	4.58154e-05	RPN1/RPN2/HYOU1/ZW10/SRPRB/SSR4/P4HB/EMC3/SPCS2/SEL1L/DDOST/NPLOC4/EMC1/SEC11A/UBXN1/SRPRA/HSD17B12/P4HA1/MAGT1/EMC8	18	44	GO:0005783	endoplasmic reticulum
GO:0032432	GO Cellular Component	actin filament bundle	2.70591e-05	CRYAB/MYH9/MYH14/SEPTIN7/SEPTIN9/BAG3/PXN/PTK2/FERMT2/PDLIM7/PLS3/ILK/SEPTIN11/DCTN4	13	43	GO:0005856	cytoskeleton
GO:0030062	GO Cellular Component	mitochondrial tricarboxylic acid cycle enzyme complex	0.000212402	IDH3B/IDH3G/SUCLG1/IDH3A/SUCLG2/DBT	5	33	GO:0005739	mitochondrion
GO:0071005	GO Cellular Component	U2-type precatalytic spliceosome	0.000198817	SNRPA1/PRPF6/SF3A3/SF3A1/SRRM2/SF3B1/SNRPD2/SNRPF/SNRNP200/SNRPE/SNRPB/SNRPD3/SF3B3	11	36	GO:1990904	ribonucleoprotein complex
GO:0030137	GO Cellular Component	COPI-coated vesicle	0.000152293	COPA/COPB1/COPG1/ARCN1/COPE/COPB2/COPG2/COPZ1	7	40	GO:0005798	Golgi-associated vesicle
GO:0071011	GO Cellular Component	precatalytic spliceosome	0.000241246	SNRPA1/PRPF6/SF3A3/SF3A1/SRRM2/SF3B1/SNRPD2/SNRPF/SNRNP200/SNRPE/SNRPB/SNRPD3/SF3B3	11	36	GO:1990904	ribonucleoprotein complex
GO:0005750	GO Cellular Component	mitochondrial respiratory chain complex III	0.000294828	UQCRC1/UQCRC2/UQCRH/UQCRQ/UQCRFS1/CYC1	5	33	GO:0005739	mitochondrion
GO:0045275	GO Cellular Component	respiratory chain complex III	0.000294828	UQCRC1/UQCRC2/UQCRH/UQCRQ/UQCRFS1/CYC1	5	34	GO:1902494	catalytic complex
GO:1904949	GO Cellular Component	ATPase complex	6.74143e-06	ATP5F1A/ATP5F1B/ATP6V1G1/ATP5PO/MYBBP1A/MTA2/RUVBL2/GATAD2B/ATP5PB/SF3B1/ATP6V1A/ATP5F1C/ATP5PD/VPS4A/DDX21/CHD4/ATP5MF/ARID1A/VPS4B/ATP5ME/GATAD2A	21	42	GO:1904949	ATPase complex
GO:0031983	GO Cellular Component	vesicle lumen	0.000278719	HSP90AB1/PSMC2/PSMC3/KPNB1/PSMA5/MVP/DYNC1H1/HUWE1/PFKL/PSMD11/PSMD3/MIF/APOOL/PTGES2/ERP44/ACTR1B/PSMD14/PYGB/JUP/PSMD1/PSMD12/SCCPDH/CSTB/CYRIB/GDI2/ILF2/PAFAH1B2/GSDMD/PSMD13/PSMD7/PSMD6/PGAM1/EGFR/MAPK14	29	45	GO:0043227	membrane-bounded organelle
GO:0005798	GO Cellular Component	Golgi-associated vesicle	6.08556e-05	CLTC/COPA/COPB1/COPG1/ARCN1/COPE/COPB2/PI4KA/SCFD1/AP1S1/AP2A1/RAB13/COPG2/AP1M1/COPZ1	14	40	GO:0005798	Golgi-associated vesicle
GO:0030532	GO Cellular Component	small nuclear ribonucleoprotein complex	0.000645225	SNRPA1/LUC7L3/PRPF6/SF3A3/SF3A1/SF3B1/SNRPD2/DDX46/SNRPF/LUC7L2/SNRNP200/ARFGEF1/SNRPE/SNRPB/HTATSF1/SNRPD3/SF3B3	14	36	GO:1990904	ribonucleoprotein complex
GO:0035770	GO Cellular Component	ribonucleoprotein granule	6.02646e-05	PSMC2/PSMC3/KPNB1/G3BP1/IQGAP1/SYMPK/CSDE1/DHX9/ATXN2/NSUN2/EIF4G1/RBPMS/IGF2BP1/EIF3B/DDX1/UPF1/CNOT3/IGF2BP2/G3BP2/MOV10/FXR2/EIF4E/PABPC1/TBRG4/CNOT2/ROCK2/NCL/PUM1/SQSTM1	27	36	GO:1990904	ribonucleoprotein complex
GO:0120114	GO Cellular Component	Sm-like protein family complex	0.000559467	SNRPA1/LUC7L3/PRPF6/SF3A3/SF3A1/SF3B1/SNRPD2/DDX46/GEMIN5/SNRPF/LUC7L2/SNRNP200/ARFGEF1/SNRPE/SNRPB/HTATSF1/SNRPD3/SF3B3	15	46	GO:0032991	protein-containing complex
GO:0034774	GO Cellular Component	secretory granule lumen	0.000501355	HSP90AB1/PSMC2/PSMC3/KPNB1/PSMA5/MVP/DYNC1H1/HUWE1/PFKL/PSMD11/PSMD3/MIF/APOOL/PTGES2/ERP44/ACTR1B/PSMD14/PYGB/JUP/PSMD1/PSMD12/SCCPDH/CSTB/CYRIB/GDI2/ILF2/PAFAH1B2/GSDMD/PSMD13/PSMD7/PSMD6/PGAM1/MAPK14	28	37	GO:0097708	intracellular vesicle
GO:0060205	GO Cellular Component	cytoplasmic vesicle lumen	0.000559467	HSP90AB1/PSMC2/PSMC3/KPNB1/PSMA5/MVP/DYNC1H1/HUWE1/PFKL/PSMD11/PSMD3/MIF/APOOL/PTGES2/ERP44/ACTR1B/PSMD14/PYGB/JUP/PSMD1/PSMD12/SCCPDH/CSTB/CYRIB/GDI2/ILF2/PAFAH1B2/GSDMD/PSMD13/PSMD7/PSMD6/PGAM1/MAPK14	28	37	GO:0097708	intracellular vesicle
GO:0005742	GO Cellular Component	mitochondrial outer membrane translocase complex	0.000410252	IMMT/TOMM22/APOOL/CHCHD3/TOMM40/MICOS13/DNAJC11	6	33	GO:0005739	mitochondrion
GO:0001725	GO Cellular Component	stress fiber	0.000198817	MYH9/MYH14/SEPTIN7/SEPTIN9/BAG3/PXN/PTK2/FERMT2/PDLIM7/ILK/SEPTIN11/DCTN4	11	43	GO:0005856	cytoskeleton
GO:0097517	GO Cellular Component	contractile actin filament bundle	0.000198817	MYH9/MYH14/SEPTIN7/SEPTIN9/BAG3/PXN/PTK2/FERMT2/PDLIM7/ILK/SEPTIN11/DCTN4	11	43	GO:0005856	cytoskeleton
GO:0070069	GO Cellular Component	cytochrome complex	0.000410252	UQCRC1/UQCRC2/UQCRH/COX7A2/UQCRQ/UQCRFS1/COX6A1/CYC1/COX5B	8	34	GO:1902494	catalytic complex
GO:0045239	GO Cellular Component	tricarboxylic acid cycle enzyme complex	0.000976691	IDH3B/IDH3G/SUCLG1/IDH3A/SUCLG2/DBT	5	34	GO:1902494	catalytic complex
GO:0031970	GO Cellular Component	organelle envelope lumen	0.00772028	IMMT/OPA1/NDUFS1/STOML2/CACYBP/TRAP1/PPOX/NDUFB7/CCAR1/THOP1/SORL1/NME4/MICU1/AK2	10	45	GO:0043227	membrane-bounded organelle
GO:0005682	GO Cellular Component	U5 snRNP	0.000121196	PRPF6/SNRPD2/SNRPF/SNRNP200/SNRPE/SNRPB/SNRPD3	7	36	GO:1990904	ribonucleoprotein complex
GO:0071162	GO Cellular Component	CMG complex	0.00173214	MCM5/MCM7/MCM4/MCM6/MCM2	4	38	GO:0005694	chromosome
GO:0042641	GO Cellular Component	actomyosin	0.000346167	MYH9/MYH14/SEPTIN7/SEPTIN9/BAG3/PXN/PTK2/FERMT2/PDLIM7/ILK/SEPTIN11/DCTN4	11	43	GO:0005856	cytoskeleton
GO:0005657	GO Cellular Component	replication fork	0.000441837	POLD2/RPA1/PARP1/RFC2/RTF2/RFC4/CARM1/RFC5/MRE11/NBN/PRIM2	10	38	GO:0005694	chromosome
GO:0019897	GO Cellular Component	extrinsic component of plasma membrane	0.000252982	ESYT1/GNAI3/CTNND1/GNB1/PICALM/JUP/SCRIB/CTNNB1/FERMT2/YES1/GNAS/GNAI2/GNA13/FARP1/CUBN/LYN	15	35	GO:0016020	membrane
GO:0016469	GO Cellular Component	proton-transporting two-sector ATPase complex	0.000129034	ATP5F1A/ATP5F1B/ATP6V1G1/ATP5PO/ATP5PB/ATP6V1A/ATP5F1C/ATP5PD/ATP5MF/ATP5ME	10	42	GO:1904949	ATPase complex
GO:0015934	GO Cellular Component	large ribosomal subunit	0.000313751	MRPL37/RPL8/RPL4/MRPL14/RPL37A/RPL3/MRPS30/MRPL3/RPL24/RPL35A/RPL35/MRPL17/RPL26/RPL27/RPL10A	14	39	GO:0005840	ribosome
GO:0009295	GO Cellular Component	nucleoid	0.000825598	ATP5F1B/VDAC2/HADHB/LRRC59/LRPPRC/CLPX/HADHA/SLC25A5/DBT	8	-	GO:0009295	nucleoid
GO:0042645	GO Cellular Component	mitochondrial nucleoid	0.000825598	ATP5F1B/VDAC2/HADHB/LRRC59/LRPPRC/CLPX/HADHA/SLC25A5/DBT	8	33	GO:0005739	mitochondrion
GO:1902495	GO Cellular Component	transmembrane transporter complex	0.000212402	UQCRC1/ATP1A1/UQCRC2/NDUFA10/ATP6V1G1/NDUFS1/UQCRH/NDUFC2/NDUFB4/ATP6V1A/MCU/NDUFB7/NDUFA5/NDUFA9/CALM3/NDUFS2/ANO6/NDUFS8/UQCRQ/NDUFB10/ABCB8/NDUFV1/CLIC4/UQCRFS1/NDUFS3/CYC1/NDUFB5/NDUFA6/NDUFA12/NDUFB9/NDUFS7/NDUFB6/MICU1/NDUFB3	32	35	GO:0016020	membrane
GO:0000793	GO Cellular Component	condensed chromosome	0.000852739	SMC3/RAD50/SEPTIN7/SMC4/SMC1A/DCTN1/SMC2/SEPTIN2/LRPPRC/RCC1/RANGAP1/CKAP5/ZW10/XPO1/DCTN2/DCTN5/TUBG1/NUP98/CHMP1A/MKI67/DCTN4/NCAPH/MLH1/DYNLL1/NCAPD2/CBX5	23	38	GO:0005694	chromosome
GO:0005689	GO Cellular Component	U12-type spliceosomal complex	0.00140448	SF3B1/SNRPD2/SNRPF/SNRPE/SNRPB/SNRPD3/SF3B3	6	36	GO:1990904	ribonucleoprotein complex
GO:0000794	GO Cellular Component	condensed nuclear chromosome	0.00212017	SMC3/RAD50/SMC4/SMC1A/SMC2/LRPPRC/RCC1/TUBG1/CHMP1A/NCAPH/MLH1/NCAPD2	10	38	GO:0005694	chromosome
GO:0022627	GO Cellular Component	cytosolic small ribosomal subunit	0.000192214	RPS3A/RPS17/RPS3/RPS5/RPS19/RPS18/RPS11/RPS15A/RPS8/RPS27	10	39	GO:0005840	ribosome
GO:0034719	GO Cellular Component	SMN-Sm protein complex	0.000260766	SNRPD2/GEMIN5/SNRPF/SNRPE/SNRPB/SNRPD3	6	-	GO:0120114	Sm-like protein family complex
GO:0022625	GO Cellular Component	cytosolic large ribosomal subunit	0.000852739	RPL8/RPL4/RPL37A/RPL3/RPL24/RPL35A/RPL35/RPL26/RPL27/RPL10A	9	39	GO:0005840	ribosome
GO:0034709	GO Cellular Component	methylosome	0.000294828	SNRPD2/SNRPF/SNRPE/SNRPB/SNRPD3	5	-	GO:0034708	methyltransferase complex
GO:0140275	GO Cellular Component	MIB complex	0.00329049	IMMT/APOOL/CHCHD3/MICOS13/DNAJC11	4	33	GO:0005739	mitochondrion
GO:1990351	GO Cellular Component	transporter complex	0.00026668	UQCRC1/ATP1A1/UQCRC2/NDUFA10/ATP6V1G1/NDUFS1/UQCRH/NDUFC2/NDUFB4/ATP6V1A/MCU/CHP1/NDUFB7/NDUFA5/NDUFA9/CALM3/NDUFS2/ANO6/NDUFS8/UQCRQ/NDUFB10/ABCB8/NDUFV1/CLIC4/UQCRFS1/NDUFS3/CYC1/NDUFB5/NDUFA6/NDUFA12/NDUFB9/NDUFS7/NDUFB6/MICU1/NDUFB3	33	46	GO:0032991	protein-containing complex
GO:0015935	GO Cellular Component	small ribosomal subunit	0.000212402	RPS3A/RPS17/RPS3/RPS5/RPS19/RPS18/RPS11/RPS15A/MRPS7/RPS8/RPS27/MRPS23/MRPS27	13	39	GO:0005840	ribosome
GO:0009898	GO Cellular Component	cytoplasmic side of plasma membrane	0.000163222	MYH9/IQGAP1/ESYT1/GNAI3/GNB1/MAP2K2/JUP/FERMT2/RNF31/YES1/GNAS/GNAI2/AP2A1/GNA13/FARP1/ASPSCR1/S100A6/DNAJA3/LYN	19	35	GO:0016020	membrane
GO:0034399	GO Cellular Component	nuclear periphery	0.00392411	NONO/CAD/SMC3/NUMA1/PHB2/SMC1A/NUP93/RUVBL2/NUP153/SNW1/NUP98/NCOR2/CHMP1A/HAT1/CLIC4/ARFGEF1/DCAF7	14	41	GO:0005634	nucleus
GO:0031261	GO Cellular Component	DNA replication preinitiation complex	0.0041946	MCM5/MCM7/MCM4/MCM6/MCM2	4	41	GO:0005634	nucleus
GO:0045263	GO Cellular Component	proton-transporting ATP synthase complex, coupling factor F(o)	0.000410252	ATP5PO/ATP5PB/ATP5PD/ATP5MF/ATP5ME	5	42	GO:1904949	ATPase complex
GO:0030135	GO Cellular Component	coated vesicle	0.000239909	CLTC/COPA/COPB1/COPG1/ECPAS/USO1/PICALM/ARCN1/SCYL2/LMAN1/ATP6V1A/COPE/COPB2/SEC23A/LRP2/AP3B1/SEC23IP/SEC31A/AP1S1/VPS11/RAB5A/SEC24B/AP2A1/RAB13/VPS16/AAK1/ERGIC1/COPG2/SEC22B/AP1M1/EGFR/COPZ1	31	37	GO:0097708	intracellular vesicle
GO:0005875	GO Cellular Component	microtubule associated complex	0.000741886	ACTR1A/DYNC1H1/DCTN1/KIF5B/ACTR1B/DYNC1I2/PXN/DCTN2/KIF13B/DCTN5/MAP1A/KIF2A/SHTN1/KLC2/DCTN4/DYNLL1/KIF11	16	43	GO:0005856	cytoskeleton
GO:0033178	GO Cellular Component	proton-transporting two-sector ATPase complex, catalytic domain	0.000645225	ATP5F1A/ATP5F1B/ATP6V1G1/ATP5PO/ATP6V1A/ATP5F1C	6	42	GO:1904949	ATPase complex
GO:0005791	GO Cellular Component	rough endoplasmic reticulum	0.00246901	RPN1/PLOD1/SRPRB/SSR4/RPL4/CKAP4/SRPRA/RPL27/SEC62	8	44	GO:0005783	endoplasmic reticulum
GO:0005758	GO Cellular Component	mitochondrial intermembrane space	0.00694699	IMMT/OPA1/NDUFS1/STOML2/TRAP1/PPOX/NDUFB7/THOP1/NME4/MICU1/AK2	9	33	GO:0005739	mitochondrion
GO:0005685	GO Cellular Component	U1 snRNP	0.0041946	LUC7L3/SNRPD2/SNRPF/LUC7L2/SNRPE/SNRPB/SNRPD3	6	36	GO:1990904	ribonucleoprotein complex
GO:0005811	GO Cellular Component	lipid droplet	0.00505656	EHD1/ZW10/ACSL4/GBF1/NSDHL/SCCPDH/PRPF19/RAB3GAP1/CKAP4/GAPDH/LPCAT1/AUP1/RAP1B	11	47	GO:0043232	intracellular non-membrane-bounded organelle
GO:0032156	GO Cellular Component	septin cytoskeleton	0.00803463	SEPTIN7/SEPTIN9/SEPTIN2/SEPTIN5/SEPTIN11	4	43	GO:0005856	cytoskeleton
GO:0005793	GO Cellular Component	endoplasmic reticulum-Golgi intermediate compartment	0.00392411	COPB1/COPG1/ECPAS/ERP44/LMAN1/CHP1/GBF1/P4HB/RAB1B/BET1/SEC23IP/VMP1/ERGIC1/ASPSCR1/COPG2/SEC22B	14	40	GO:0005798	Golgi-associated vesicle
GO:0044232	GO Cellular Component	organelle membrane contact site	0.000952512	IMMT/APOOL/CHCHD3/AHCYL1/CANX/ACSL4/TOMM40/SACM1L/MICOS13	9	-	GO:0044232	organelle membrane contact site
GO:0000276	GO Cellular Component	mitochondrial proton-transporting ATP synthase complex, coupling factor F(o)	0.00173214	ATP5PO/ATP5PB/ATP5PD/ATP5ME	4	33	GO:0005739	mitochondrion
GO:0019898	GO Cellular Component	extrinsic component of membrane	0.00178507	ESYT1/GNAI3/CTNND1/GNB1/PICALM/ATP6V1A/JUP/SCRIB/CTNNB1/FERMT2/YES1/GNAS/GNAI2/GNA13/FARP1/TRIO/CUBN/VAC14/LYN	18	35	GO:0016020	membrane
GO:0090734	GO Cellular Component	site of DNA damage	0.00332161	RAD50/RPA1/PARP1/DDB1/PRPF19/SAMHD1/CHD4/SMCHD1/MRE11/CUL5/NBN/CBX5/UFL1	12	38	GO:0005694	chromosome
GO:0030662	GO Cellular Component	coated vesicle membrane	0.00140448	CLTC/COPA/COPB1/COPG1/USO1/ARCN1/LMAN1/ATP6V1A/COPE/COPB2/SEC23A/LRP2/AP3B1/SEC23IP/SEC31A/AP1S1/RAB5A/SEC24B/AP2A1/COPG2/SEC22B/AP1M1/EGFR/COPZ1	23	37	GO:0097708	intracellular vesicle
GO:0031965	GO Cellular Component	nuclear membrane	0.00309215	KPNB1/MYOF/KPNA2/NUP155/NUP93/LRPPRC/CANX/NUP153/RANGAP1/AAAS/XPO1/DNAJC2/ZC3HC1/ITPR3/DCTN5/SYNE2/SUN1/NUP98/HACD3/ATP5MF/NUP35/MRPS23/NUP210/GAPDH/EGFR/EI24	24	41	GO:0005634	nucleus
GO:0005777	GO Cellular Component	peroxisome	0.00127619	IDH2/AGPS/ECI2/MAP2K2/NUDT19/HMGCL/ACSL4/VWA8/IDI1/ACSL1/DNM1L/FAR1/IDE/MYO5A/CRAT	15	45	GO:0043227	membrane-bounded organelle
GO:0042579	GO Cellular Component	microbody	0.00127619	IDH2/AGPS/ECI2/MAP2K2/NUDT19/HMGCL/ACSL4/VWA8/IDI1/ACSL1/DNM1L/FAR1/IDE/MYO5A/CRAT	15	45	GO:0043227	membrane-bounded organelle
GO:0031074	GO Cellular Component	nucleocytoplasmic transport complex	0.00329049	KPNB1/KPNA2/MYBBP1A/XPO5	4	-	GO:0031074	nucleocytoplasmic transport complex
GO:0030017	GO Cellular Component	sarcomere	0.00694699	HSPB1/CRYAB/UNC45B/GLRX3/ATP2B4/LMAN1/JUP/CTNNB1/BAG3/CALM3/FERMT2/PDLIM7/SYNE2/ILK/CSRP2/DCTN4/FBXO22/SQSTM1/SORBS2	17	47	GO:0043232	intracellular non-membrane-bounded organelle
GO:0005905	GO Cellular Component	clathrin-coated pit	0.00910952	CLTC/CTTN/PICALM/DNM2/LRP2/DNM1L/AP1S1/AP2A1/AAK1/CUBN	9	35	GO:0016020	membrane
GO:0005697	GO Cellular Component	telomerase holoenzyme complex	0.00446423	HNRNPC/SNRPE/SNRPB/SNRPD3/PTGES3	5	41	GO:0005634	nucleus
GO:0031234	GO Cellular Component	extrinsic component of cytoplasmic side of plasma membrane	0.00350191	ESYT1/GNAI3/GNB1/FERMT2/YES1/GNAS/GNAI2/GNA13/LYN	9	35	GO:0016020	membrane
GO:0016234	GO Cellular Component	inclusion body	0.00343708	PSMC6/HSPA1B/PICALM/NUP153/RANGAP1/BAG3/NUP98/XRN2/NBN/SQSTM1	10	-	GO:0016234	inclusion body
GO:0008250	GO Cellular Component	oligosaccharyltransferase complex	0.00521421	RPN1/RPN2/DDOST/MAGT1	4	44	GO:0005783	endoplasmic reticulum
GO:0071006	GO Cellular Component	U2-type catalytic step 1 spliceosome	0.00521421	EIF4A3/PRPF19/SNRNP200/RBM22	4	36	GO:1990904	ribonucleoprotein complex
GO:0071012	GO Cellular Component	catalytic step 1 spliceosome	0.00521421	EIF4A3/PRPF19/SNRNP200/RBM22	4	36	GO:1990904	ribonucleoprotein complex
GO:0033177	GO Cellular Component	proton-transporting two-sector ATPase complex, proton-transporting domain	0.00611512	ATP5PO/ATP5PB/ATP5PD/ATP5MF/ATP5ME	5	-

## Sheet: S1D_Network_Complex
Table S1D: List of mitochondrial proteins interacting with VPS39 in ASFV-infected cells from enriched GO terms (Fig. 2).
Protein complexes were assigned based on the EBI Complex Portal [1] and protein function from GO terms for the biological processes.
[1] Meldal BHM, Forner-Martinez O, Costanzo MC, Dana J, Demeter J, Dumousseau M, Dwight SS, Gaulton A, Licata L, Melidoni AN, Ricard-Blum S, Roechert B, Skyzypek MS, Tiwari M, Velankar S, Wong ED, Hermjakob H, Orchard S. 2015.
The complex portal--an encyclopaedia of macromolecular complexes. Nucleic Acids Res 43:D479-84. doi:10.1093/nar/gku975.
Referes to Fig. 2 in main manuscript.
				Protein abundance (log10 iBAQ)
Gene symbol	Protein name	Complex name	ComplexAc	Protein abundance (log10 iBAQ)
SLC25A6	mediates import of ADP into the mitochondrial matrix for ATP synthesis			5.42862
TOMM22	import of protein precursors into mitochondria	TOM40 mitochondrial outer membrane translocase complex	CPX-6121	5.42486
ATP5F1A	ATP synthase	Mitochondrial proton-transporting ATP synthase complex	CPX-6151	5.35676
ATP5F1B	ATP synthase	Mitochondrial proton-transporting ATP synthase complex	CPX-6151	5.30469
CDK1	protein phosphorylation	Mitochondrial proton-transporting ATP synthase complex	CPX-6151	5.17583
NDUFA5	transfer of electrons from NADH to the respiratory chain	Mitochondrial respiratory chain complex I	CPX-577	5.13361
ATP5MF	ATP synthase	Mitochondrial proton-transporting ATP synthase complex	CPX-6151	5.01492
UQCRC1	oxidative phosphorylation	ubiquinol-cytochrome c oxidoreductase; Mitochondrial respiratory chain complex III	CPX-560	4.99175
ATP5PD	ATP synthase	Mitochondrial proton-transporting ATP synthase complex	CPX-6151	4.85772
NDUFB4	transfer of electrons from NADH to the respiratory chain	Mitochondrial respiratory chain complex I	CPX-577	4.854
SLC25A13	Mitochondrial electrogenic aspartate/glutamate antiporter			4.85192
IDH2	tricarboxylic acid cycle			4.82038
CYC1	oxidative phosphorylation	ubiquinol-cytochrome c oxidoreductase; Mitochondrial respiratory chain complex III	CPX-560	4.79779
SLC25A5	ADP:ATP antiporter			4.79715
IDH3A	tricarboxylic acid cycle			4.77377
HIGD1A	catalyzes the reduction of oxygen to water	cytochrome c oxidase (COX, complex IV)		4.76818
UQCRC2	oxidative phosphorylation	ubiquinol-cytochrome c oxidoreductase; Mitochondrial respiratory chain complex III	CPX-560	4.76678
NDUFB6	transfer of electrons from NADH to the respiratory chain	Mitochondrial respiratory chain complex I	CPX-577	4.7552
NNT	transhydrogenation between NADH and NADP			4.7469
NDUFB3	transfer of electrons from NADH to the respiratory chain	Mitochondrial respiratory chain complex I	CPX-577	4.7326
IMMT	formation of contact sites to the outer membrane	MICOS mitochondrial contact site and cristae organizing system complex	CPX-6141	4.72405
PHB1	The prohibitin complex plays a role of mitophagy receptor	prohibitin complex		4.71532
ATP5F1C	ATP synthase	Mitochondrial proton-transporting ATP synthase complex	CPX-6151	4.69186
CHCHD3	formation of contact sites to the outer membrane	MICOS mitochondrial contact site and cristae organizing system complex	CPX-6141	4.68439
NDUFB7	transfer of electrons from NADH to the respiratory chain	Mitochondrial respiratory chain complex I	CPX-577	4.65884
NDUFA10	transfer of electrons from NADH to the respiratory chain	Mitochondrial respiratory chain complex I	CPX-577	4.654
STOML2	biogenesis and the activity of mitochondria			4.58243
MRPL14	mitochondrial translation			4.54913
PHB2	The prohibitin complex plays a role of mitophagy receptor	prohibitin complex		4.52362
APOOL	formation of contact sites to the outer membrane	MICOS mitochondrial contact site and cristae organizing system complex	CPX-6141	4.52182
COX6A1	catalyzes the reduction of oxygen to water	Mitochondrial respiratory chain complex IV	CPX-6123	4.50079
NDUFS8	transfer of electrons from NADH to the respiratory chain	Mitochondrial respiratory chain complex I	CPX-577	4.49898
UQCRQ	oxidative phosphorylation	ubiquinol-cytochrome c oxidoreductase; Mitochondrial respiratory chain complex III	CPX-560	4.44926
NDUFA12	chaperone for mitochondrial complex I assembly	Mitochondrial respiratory chain complex I	CPX-577	4.43511
PDHB	conversion of pyruvate to acetyl-CoA and CO2			4.43412
UQCRH	oxidative phosphorylation	ubiquinol-cytochrome c oxidoreductase; Mitochondrial respiratory chain complex III	CPX-560	4.43047
NDUFB5	transfer of electrons from NADH to the respiratory chain	Mitochondrial respiratory chain complex I	CPX-577	4.4263
DLAT	tricarboxylic acid cycle			4.40791
MCCC2	conversion of 3-methylcrotonyl-CoA to 3-methylglutaconyl-CoA			4.40075
TIMM50	mediates the translocation of transit peptide-containing proteins across the mitochondrial inner membrane	TIM23 mitochondrial inner membrane pre-sequence translocase complex	CPX-6129	4.39731
ATP5PO	ATP synthase			4.39251
NDUFS7	transfer of electrons from NADH to the respiratory chain	Mitochondrial respiratory chain complex I	CPX-577	4.39127
TRAP1	maintaining mitochondrial function and polarization			4.32586
ETFA	electron transfer flavoprotein			4.288
NDUFS1	transfer of electrons from NADH to the respiratory chain	Mitochondrial respiratory chain complex I	CPX-577	4.26994
HADHA	mitochondrial beta-oxidation pathway			4.26884
COX7A2	oxidative phosphorylation	Mitochondrial respiratory chain complex IV	CPX-6123	4.25903
TOMM40	import of protein precursors into mitochondria	TOM40 mitochondrial outer membrane translocase complex	CPX-6121	4.22899
IDH3B	tricarboxylic acid cycle	Mitochondrial isocitrate dehydrogenase complex (NAD+)	CPX-553	4.22098
MRPS30	mitochondrial translation			4.21087
IDH3G	tricarboxylic acid cycle	Mitochondrial isocitrate dehydrogenase complex (NAD+)	CPX-553	4.16291
NDUFB10	assembly of the mitochondrial respiratory chain complex I	Mitochondrial respiratory chain complex I	CPX-577	4.1476
SUCLG1	tricarboxylic acid cycle			4.14044
NDUFC2	assembly of the mitochondrial respiratory chain complex I	Mitochondrial respiratory chain complex I	CPX-577	4.13022
NDUFS3	catalyzes electron transfer from NADH through the respiratory chain	Mitochondrial respiratory chain complex I	CPX-577	4.11901
ETFB	electron transfer flavoprotein			4.10598
COX5B	catalyzes the reduction of oxygen to water	Mitochondrial respiratory chain complex IV	CPX-6123	4.10011
MICOS13	formation of contact sites to the outer membrane	MICOS mitochondrial contact site and cristae organizing system complex	CPX-6141	4.0007
HADHB	catalyzes the last three of the four reactions of the mitochondrial beta-oxidation pathway			3.97671
PPIF	modulation of mitochondrial membrane			3.92529
NDUFA6	required for proper complex I assembly	Mitochondrial respiratory chain complex I	CPX-577	3.90684
NDUFB9	transfer of electrons from NADH to the respiratory chain	Mitochondrial respiratory chain complex I	CPX-577	3.84966
MRPS23	mitochondrial translation			3.84113
ATP5PB	ATP synthase	Mitochondrial proton-transporting ATP synthase complex	CPX-6151	3.82728
SLC25A12	part of the malate-aspartate shuttle			3.81375
NDUFA9	assembly of the mitochondrial respiratory chain complex I	Mitochondrial respiratory chain complex I	CPX-577	3.80733
MRPL37	mitochondrial translation			3.75637
NDUFV1	electron transfer from NADH through the respiratory chain	Mitochondrial respiratory chain complex I	CPX-577	3.69563
CLPX	targets specific substrates for degradation	Mitochondrial endopeptidase ClpXP complex	CPX-6177	3.63759
ATP5ME	ATP synthase	Mitochondrial proton-transporting ATP synthase complex	CPX-6151	3.61468
MCCC1	catalyzes the conversion of 3-methylcrotonyl-CoA to 3-methylglutaconyl-CoA	Mitochondrial methylcrotonyl-CoA carboxylase complex	CPX-6236	3.61182
MCU	calcium import into the mitochondrion	Mitochondrial calcium uniporter complex	CPX-5966	3.56027
NFS1	iron-sulfur protein biogenesis	Mitochondrial NIAUFX iron-sulfur cluster assembly complex	CPX-5641	3.54162
PDHX	anchoring dihydrolipoamide dehydrogenase (E3) to the dihydrolipoamide transacetylase (E2) core of the pyruvate dehydrogenase complexes	Mitochondrial pyruvate dehydrogenase complex	CPX-6233	3.5269
SLC25A22	transport of glutamate from the cytosol into the mitochondrial matrix			3.49835
MRPL17	mitochondrial translation			3.49252
NDUFS2	electron transfer from NADH through the respiratory chain	Mitochondrial respiratory chain complex I	CPX-577	3.48525
SUCLG2	tricarboxylic acid cycle	Mitochondrial succinyl-CoA synthetase complex	CPX-6175	3.41804
MRPL3	mitochondrial translation			3.385
MRPS7	mitochondrial translation			3.35612
SIRT3	protein deacetylation			3.30371
MICU1	calcium import into the mitochondrion	Mitochondrial calcium uniporter complex	CPX-5966	3.29389
MRPS27	mitochondrial translation			3.25894
IDE	breakdown of insulin	Mitochondrial 2-oxoisovalerate dehydrogenase complex	CPX-2216	3.1445
